# Supplementary material for: Transcriptomic neuron types vary topographically in function and morphology
Source: Nature. 2025 Feb 12;638(8052):1023–33. doi: 10.1038/s41586-024-08518-2 (PMC11864986; doi:10.1038/s41586-024-08518-2)
Supplement: Supplementary file 2 — Top differentially expressed genes per cluster. [file 41586_2024_8518_MOESM2_ESM.xlsx]

## Sheet: All_tectal_cells
cluster	gene	p_val	avg_log2FC	pct.1	pct.2	p_val_adj
c1	ca10a	0	1.39494	0.718	0.454	0
c1	dscaml1	0	1.09997	0.595	0.344	0
c1	cacna1ab	0	1.12209	0.625	0.396	0
c1	tcf7l2	0	1.37789	0.612	0.396	0
c1	cpne5b	0	1.55821	0.445	0.234	0
c1	cacna1g	0	1.26979	0.5	0.293	0
c1	cadm1a	0	1.34087	0.564	0.368	0
c1	ak5	0	1.44116	0.375	0.186	0
c1	TENM2	0	1.18171	0.6	0.423	0
c1	grid1b	0	1.32408	0.722	0.585	0
c1	slc17a6a	5.47282e-287	1.47018	0.251	0.101	1.38955e-282
c1	slc17a6b	1.04007e-272	1.32172	0.328	0.161	2.64075e-268
c1	grid1a	3.05961e-269	1.27968	0.467	0.294	7.76835e-265
c1	shank3a	3.56055e-264	1.45769	0.36	0.194	9.04024e-260
c1	pcdh15a	1.97027e-253	1.48362	0.312	0.157	5.00251e-249
c1	lrfn5a	3.33403e-245	1.06858	0.449	0.279	8.4651e-241
c1	syt7b	1.11177e-229	1.06824	0.454	0.289	2.82278e-225
c1	magi3b	4.28937e-205	1.06632	0.467	0.314	1.08907e-200
c1	rbfox3b	1.78881e-197	1.09105	0.353	0.205	4.54178e-193
c1	GRIK3	1.23242e-196	1.345	0.318	0.181	3.1291e-192
c1	fgf12a	6.77855e-187	1.12963	0.307	0.169	1.72107e-182
c1	rims3	6.90364e-185	1.18402	0.287	0.154	1.75283e-180
c1	man1a1	6.91249e-185	1.17582	0.331	0.192	1.75508e-180
c1	cpne5a	9.14277e-181	1.22698	0.31	0.176	2.32135e-176
c1	sez6b	7.83784e-180	1.21287	0.399	0.259	1.99003e-175
c1	ntng2a	2.90085e-173	1.46172	0.301	0.174	7.36527e-169
c1	SORCS3	3.91453e-168	1.11938	0.284	0.157	9.939e-164
c1	sema4c	3.01589e-164	1.14516	0.382	0.249	7.65735e-160
c1	scg2b	2.71955e-162	1.4056	0.301	0.176	6.90493e-158
c1	adcyap1b	3.93096e-112	1.23011	0.3	0.195	9.98071e-108
c2	tubb5	0	2.26725	0.696	0.248	0
c2	lhx9	0	1.77203	0.766	0.356	0
c2	zc4h2	0	1.57784	0.77	0.366	0
c2	tmsb	0	2.32623	0.525	0.163	0
c2	hnrnpabb	0	1.45429	0.706	0.352	0
c2	chd4a	0	1.43205	0.63	0.28	0
c2	barhl2	0	2.24039	0.482	0.134	0
c2	tcf7l2	0	1.65787	0.728	0.391	0
c2	hnrnpa0l.1	0	1.48226	0.883	0.56	0
c2	cd99l2	0	1.7184	0.502	0.182	0
c2	insm1a	0	1.85959	0.451	0.141	0
c2	ctnnbip1	0	1.87492	0.489	0.185	0
c2	si:dkey-56m19.5	0	1.46779	0.504	0.209	0
c2	pou4f1	0	2.46187	0.377	0.084	0
c2	mab21l2	0	1.60425	0.487	0.198	0
c2	UBB	0	1.4991	0.575	0.296	0
c2	mllt11	0	1.78913	0.407	0.132	0
c2	gap43	0	1.78781	0.404	0.136	0
c2	bcam	0	1.5183	0.438	0.172	0
c2	mcama	0	1.42919	0.422	0.164	0
c2	islr2	0	1.73288	0.384	0.127	0
c2	pou3f1	0	1.48577	0.423	0.172	0
c2	barhl1a	0	2.07063	0.365	0.115	0
c2	pou2f2a.1	0	1.63553	0.376	0.135	0
c2	meis2b	0	2.90509	0.294	0.061	0
c2	lhx2b	0	1.46567	0.356	0.13	0
c2	bnc2	0	1.65523	0.369	0.148	0
c2	slc25a55a	0	1.46223	0.385	0.166	0
c2	ppp1r14ba	0	1.70027	0.298	0.094	0
c2	cnp	0	1.53832	0.282	0.099	0
c3	znf385c	0	1.78405	0.623	0.219	0
c3	nrxn3a	0	1.69442	0.909	0.519	0
c3	gad2	0	1.86265	0.655	0.266	0
c3	slc6a1b	0	1.82164	0.882	0.498	0
c3	slc32a1	0	1.67756	0.607	0.235	0
c3	gad1b	0	1.96898	0.596	0.226	0
c3	nrxn3b	0	1.58138	0.807	0.468	0
c3	znf385a	0	1.87015	0.57	0.242	0
c3	lhx1a	0	1.98691	0.431	0.111	0
c3	adgrb1a	0	1.93647	0.655	0.349	0
c3	msi2b	0	1.62557	0.802	0.505	0
c3	gria4b	0	1.44045	0.592	0.315	0
c3	cntnap2a	0	1.56833	0.713	0.456	0
c3	gata2a	0	1.92081	0.352	0.104	0
c3	fgf11b	0	1.81268	0.336	0.112	0
c3	gata3	0	1.56798	0.369	0.146	0
c3	rgs16	0	1.7882	0.347	0.124	0
c3	SYNPR	0	1.45781	0.336	0.128	0
c3	asic1b	0	2.36547	0.276	0.092	0
c3	BX901973.1	3.62509e-297	1.49581	0.266	0.095	9.20411e-293
c3	uncx	1.73827e-296	1.50625	0.347	0.15	4.41346e-292
c3	adarb2	2.84441e-286	2.23934	0.288	0.118	7.22196e-282
c3	gabra3	7.2481e-276	1.71718	0.276	0.108	1.84029e-271
c3	cdh18a	2.18734e-269	1.61148	0.256	0.096	5.55365e-265
c3	ptprfa	3.29034e-264	1.41804	0.405	0.209	8.35418e-260
c3	gfra2b	2.52346e-261	1.66399	0.265	0.104	6.40705e-257
c3	slc24a3	1.39876e-249	1.42367	0.349	0.166	3.55144e-245
c3	nxph1	4.11786e-219	1.7631	0.283	0.129	1.04552e-214
c3	ptprub	3.53342e-212	1.44463	0.497	0.325	8.97136e-208
c3	gfra2a	2.51709e-183	1.44871	0.285	0.139	6.3909e-179
c4	tal1	0	2.98793	0.731	0.199	0
c4	uncx	0	2.41719	0.506	0.135	0
c4	lhx1a	0	2.47055	0.466	0.111	0
c4	dscama	0	1.27608	0.687	0.34	0
c4	znf385c	0	1.32203	0.57	0.231	0
c4	nrxn3a	0	1.05303	0.849	0.531	0
c4	dscamb	0	1.10973	0.702	0.397	0
c4	zfpm2b	0	1.90204	0.478	0.178	0
c4	pax7a	0	1.67223	0.541	0.263	0
c4	gata3	0	1.51906	0.398	0.145	0
c4	pax7b	0	1.29504	0.446	0.204	0
c4	zfpm2a	0	1.18177	0.778	0.541	0
c4	emx2	0	2.14584	0.323	0.097	0
c4	gata2a	0	1.72511	0.333	0.11	0
c4	sox14	0	1.99861	0.28	0.081	0
c4	zc4h2	1.12444e-293	1.06258	0.618	0.39	2.85495e-289
c4	chd4a	3.91183e-233	1.03596	0.515	0.299	9.93212e-229
c4	otx2b	2.79327e-229	1.49858	0.291	0.122	7.09211e-225
c4	nr6a1a	3.73317e-228	1.45653	0.389	0.197	9.47851e-224
c4	si:dkey-56m19.5	4.27845e-172	1.02366	0.402	0.225	1.0863e-167
c4	nabp1a	5.22077e-170	1.14084	0.339	0.175	1.32555e-165
c4	rnd3a	2.40134e-163	1.06028	0.381	0.214	6.09701e-159
c4	nxph1	5.0167e-155	1.17941	0.276	0.132	1.27374e-150
c4	dll4	2.9328e-154	1.14422	0.316	0.164	7.44639e-150
c4	ppp1r14c	4.82977e-154	0.961272	0.467	0.296	1.22628e-149
c4	eml1	1.65388e-136	1.05492	0.473	0.319	4.1992e-132
c4	CR381647.5	6.59912e-124	1.0982	0.296	0.161	1.67552e-119
c4	tfap2e	9.44162e-120	0.996711	0.364	0.221	2.39723e-115
c4	sp5a	2.38813e-113	1.01706	0.26	0.137	6.06347e-109
c4	tspan18b	2.17202e-79	1.01171	0.257	0.155	5.51476e-75
c5	tfap2e	0	2.1897	0.653	0.203	0
c5	tfap2b	0	2.31332	0.594	0.151	0
c5	mdga1	0	2.62871	0.618	0.229	0
c5	erbb4b	0	2.30247	0.583	0.213	0
c5	foxb1a	0	3.71589	0.423	0.059	0
c5	dscaml1	0	1.32124	0.722	0.359	0
c5	si:dkey-35m8.1	0	1.88883	0.663	0.315	0
c5	tshz1	0	1.90053	0.661	0.314	0
c5	tfap2a	0	1.91363	0.456	0.148	0
c5	edil3a	0	1.45692	0.804	0.512	0
c5	tfap2d	0	2.41269	0.369	0.086	0
c5	rbms3	0	1.77348	0.615	0.349	0
c5	etv1	0	3.79146	0.299	0.055	0
c5	ptprga	0	1.49305	0.778	0.556	0
c5	mafba	0	3.13902	0.273	0.053	0
c5	atf5b	0	2.38001	0.292	0.091	0
c5	lhx2b	7.16439e-301	1.59724	0.379	0.139	1.81904e-296
c5	slc44a5a	2.46326e-292	1.82999	0.506	0.247	6.25422e-288
c5	nlgn4xa	5.52327e-288	1.51818	0.542	0.277	1.40236e-283
c5	bcl2a	2.61256e-259	1.71054	0.405	0.175	6.6333e-255
c5	ebf1b	3.05012e-226	1.62224	0.533	0.303	7.74425e-222
c5	sash1a	7.92391e-224	1.31737	0.563	0.328	2.01188e-219
c5	pou4f1	2.34623e-199	1.34468	0.283	0.106	5.95708e-195
c5	tshz3b	3.97935e-189	1.37181	0.414	0.21	1.01036e-184
c5	prom1a	1.60635e-186	1.77905	0.336	0.155	4.07852e-182
c5	ddit3	9.74037e-175	1.43226	0.593	0.399	2.47308e-170
c5	dock4b	2.09147e-171	1.41924	0.354	0.17	5.31023e-167
c5	hunk	1.92561e-130	1.34781	0.334	0.176	4.88911e-126
c5	foxp4	3.53482e-122	1.34998	0.49	0.34	8.9749e-118
c5	sdk1b	3.92801e-101	1.51683	0.341	0.2	9.97321e-97
c6	iqsec2b	0	3.56596	0.705	0.136	0
c6	sipa1l1	0	2.85671	0.641	0.144	0
c6	il1rapl2	0	3.3826	0.727	0.247	0
c6	si:ch211-186j3.6	0	2.64526	0.841	0.365	0
c6	cadps2	0	3.53161	0.544	0.076	0
c6	dgkza	0	2.72961	0.621	0.158	0
c6	ccdc136b.1	0	2.50654	0.591	0.166	0
c6	doc2a	0	2.96789	0.512	0.096	0
c6	kcnd1	0	3.68212	0.475	0.061	0
c6	si:ch211-153l6.6	0	4.45853	0.438	0.03	0
c6	npr1a	0	4.13392	0.436	0.039	0
c6	gabrz	0	2.87892	0.488	0.096	0
c6	satb1b	0	2.60093	0.488	0.128	0
c6	camk1db	0	3.03295	0.424	0.065	0
c6	camk2a	0	3.10495	0.423	0.066	0
c6	ano2b	0	3.18256	0.4	0.055	0
c6	grid2ipb	0	3.66197	0.361	0.032	0
c6	gabra4	0	2.72311	0.37	0.058	0
c6	fam163ba	0	3.65147	0.343	0.034	0
c6	cacnb1	0	2.71831	0.386	0.084	0
c6	aopep	0	2.65778	0.374	0.076	0
c6	MPRIP	0	2.79151	0.359	0.063	0
c6	cacna1eb	0	2.98219	0.339	0.048	0
c6	rasa4	0	3.05769	0.344	0.062	0
c6	trim9	0	2.53885	0.349	0.079	0
c6	egr3	0	3.66664	0.281	0.021	0
c6	add3b	0	2.92898	0.292	0.04	0
c6	lrrtm4l1	0	2.78258	0.288	0.047	0
c6	rergla	0	2.78634	0.274	0.052	0
c6	shank3b	0	2.50799	0.263	0.046	0
c7	boc	0	3.36137	0.609	0.074	0
c7	ccnd2a	0	3.37367	0.606	0.098	0
c7	fgfr1b	0	4.47161	0.545	0.042	0
c7	ccnd1	0	3.18409	0.54	0.066	0
c7	gas1a	0	4.10964	0.524	0.05	0
c7	eif4ebp3l	0	3.01866	0.49	0.072	0
c7	fsta	0	3.60256	0.468	0.051	0
c7	stat3	0	2.96322	0.486	0.085	0
c7	yap1	0	3.32205	0.465	0.066	0
c7	pax3a	0	3.30254	0.426	0.046	0
c7	gli2a	0	3.28425	0.427	0.049	0
c7	akap12b	0	2.89257	0.434	0.065	0
c7	tead1a	0	3.36068	0.414	0.054	0
c7	sb:cb81	0	3.71391	0.392	0.035	0
c7	arhgap29b	0	3.47194	0.378	0.036	0
c7	gas1b	0	2.93615	0.385	0.047	0
c7	lpl	0	3.05987	0.371	0.041	0
c7	notch1b	0	3.52372	0.37	0.044	0
c7	lrig1	0	3.36126	0.362	0.043	0
c7	tpm4a	0	3.98574	0.334	0.022	0
c7	CABZ01076275.1	0	2.8843	0.343	0.045	0
c7	cdk6	0	2.96666	0.334	0.054	0
c7	plagl2	0	3.20414	0.293	0.037	0
c7	sfrp5	0	4.21733	0.276	0.021	0
c7	tnfrsfa	0	2.95245	0.276	0.031	0
c7	wnt3	0	2.94138	0.297	0.052	0
c7	cnn3a	0	2.9968	0.276	0.033	0
c7	nr2e1	0	3.32116	0.268	0.03	0
c7	crb1	0	3.29081	0.274	0.038	0
c7	ghra	0	3.20407	0.26	0.031	0
c8	nfixb	0	2.38146	0.844	0.24	0
c8	nfia	0	2.52802	0.738	0.209	0
c8	nfixa	0	2.53758	0.633	0.156	0
c8	znf385c	0	1.65638	0.672	0.247	0
c8	znf536	0	1.88281	0.75	0.339	0
c8	BX927333.1	0	2.11905	0.571	0.173	0
c8	SYNPR	0	2.18483	0.503	0.136	0
c8	slc6a1b	0	1.46815	0.892	0.526	0
c8	fgf11b	0	2.29326	0.484	0.121	0
c8	tns1b	0	2.21276	0.469	0.143	0
c8	cxcl14	0	2.70818	0.467	0.143	0
c8	pcdh7b	0	1.71431	0.894	0.624	0
c8	otx1	0	2.25323	0.357	0.092	0
c8	gulp1b	0	2.5909	0.325	0.081	0
c8	TCF4	4.58125e-306	1.78313	0.409	0.123	1.16318e-301
c8	neto1l	9.11064e-295	2.44833	0.391	0.123	2.31319e-290
c8	fndc5b	4.93033e-260	2.4502	0.279	0.071	1.25181e-255
c8	rxraa	7.99188e-260	2.12275	0.481	0.197	2.02914e-255
c8	sphkap	1.99975e-210	1.91768	0.289	0.086	5.07736e-206
c8	calcr	1.66432e-209	1.82092	0.366	0.131	4.22572e-205
c8	usp54b	3.94129e-180	1.69605	0.387	0.156	1.00069e-175
c8	ebf3a.1	4.89799e-165	1.68591	0.734	0.617	1.2436e-160
c8	satb1b	5.7721e-157	2.46818	0.335	0.136	1.46553e-152
c8	BX901973.1	3.58546e-155	1.56141	0.295	0.106	9.10347e-151
c8	klhl4	9.83432e-142	1.85672	0.342	0.149	2.49693e-137
c8	samd10b	3.48604e-123	1.52265	0.329	0.145	8.85106e-119
c8	zeb2b	1.78796e-118	1.67209	0.523	0.343	4.53964e-114
c8	epha3	2.12626e-73	1.469	0.271	0.136	5.39859e-69
c8	gli3	8.11372e-63	1.56189	0.333	0.204	2.06007e-58
c8	ptprt.1	2.20985e-61	1.98175	0.313	0.187	5.61082e-57
c9	poln	0	3.33002	0.551	0.117	0
c9	tcf7l2	0	1.68815	0.763	0.417	0
c9	nbeab	0	1.81008	0.778	0.439	0
c9	zfhx3	0	1.83736	0.73	0.399	0
c9	rab11al	0	2.82526	0.345	0.069	0
c9	robo1	9.15377e-304	1.97412	0.695	0.358	2.32414e-299
c9	cd3eap	1.5697e-278	2.2007	0.387	0.118	3.98546e-274
c9	CU468723.2	7.66001e-249	2.28085	0.329	0.094	1.94488e-244
c9	usp6nl	7.27952e-241	1.91224	0.493	0.204	1.84827e-236
c9	CR381647.5	4.1558e-239	1.91347	0.441	0.164	1.05516e-234
c9	tmc5	4.21963e-232	2.22708	0.291	0.079	1.07137e-227
c9	cbfb	4.38631e-219	2.06658	0.344	0.111	1.11369e-214
c9	esama	3.12244e-218	2.02745	0.347	0.112	7.92788e-214
c9	sh2d3ca	1.09955e-209	2.11748	0.324	0.103	2.79176e-205
c9	zgc:153901	1.37382e-209	2.18484	0.257	0.068	3.48812e-205
c9	CU137648.2	5.70078e-190	1.9108	0.334	0.115	1.44743e-185
c9	pawr	6.82536e-190	2.06002	0.416	0.173	1.73296e-185
c9	ulk4	6.92852e-190	1.90051	0.391	0.152	1.75915e-185
c9	desma	3.55688e-187	2.06555	0.299	0.096	9.03092e-183
c9	BX323461.1	3.96546e-187	1.74094	0.444	0.193	1.00683e-182
c9	TMEM114	6.591e-181	2.12246	0.259	0.076	1.67345e-176
c9	myo10l3	1.53097e-175	1.9707	0.294	0.097	3.88714e-171
c9	nek7	7.77252e-175	2.09036	0.287	0.093	1.97344e-170
c9	gdf11	1.32445e-159	1.9019	0.303	0.108	3.36278e-155
c9	wnt5b	2.24601e-150	1.92186	0.266	0.089	5.70262e-146
c9	raver2	2.35436e-138	1.72169	0.367	0.163	5.97772e-134
c9	nav3	1.34732e-136	1.75935	0.26	0.09	3.42084e-132
c9	prkcsh	2.3921e-118	1.84685	0.343	0.159	6.07355e-114
c9	l1camb	7.07985e-118	1.67229	0.289	0.117	1.79757e-113
c9	ablim1a	7.54642e-118	1.73717	0.303	0.127	1.91604e-113
c10	hmgb2a	0	3.93589	0.776	0.212	0
c10	her15.2	0	3.67497	0.759	0.218	0
c10	dla	0	3.00942	0.556	0.095	0
c10	her4.1	0	3.6431	0.535	0.074	0
c10	abhd6a	0	3.73872	0.596	0.135	0
c10	her2	0	4.15042	0.52	0.061	0
c10	rrm2	0	5.06587	0.463	0.033	0
c10	her4.2	0	3.99732	0.514	0.084	0
c10	mki67	0	4.98517	0.45	0.026	0
c10	ccnd1	0	3.22303	0.471	0.072	0
c10	stmn1a	0	2.90369	0.518	0.12	0
c10	si:ch73-21g5.7	0	3.74998	0.412	0.046	0
c10	her12	0	4.84849	0.379	0.029	0
c10	lbr	0	3.33035	0.372	0.049	0
c10	tuba8l	0	3.17055	0.377	0.062	0
c10	zgc:110425	0	3.02311	0.398	0.084	0
c10	her4.2.1	0	4.47099	0.354	0.04	0
c10	pcna	0	3.45254	0.382	0.068	0
c10	dbx1b	0	3.75198	0.35	0.038	0
c10	cdc25b	0	3.94235	0.317	0.027	0
c10	nusap1	0	4.43129	0.313	0.023	0
c10	dbx1a	0	3.16912	0.336	0.048	0
c10	hist1h4l.11	0	4.25345	0.32	0.048	0
c10	dut	0	4.31923	0.284	0.024	0
c10	top2a	0	5.00911	0.269	0.012	0
c10	zgc:110540	0	5.29954	0.263	0.009	0
c10	chaf1a	0	3.39101	0.282	0.031	0
c10	pclaf	0	3.31669	0.282	0.035	0
c10	si:ch211-156b7.4	0	3.45954	0.268	0.028	0
c10	nutf2l	0	3.3873	0.268	0.029	0
c11	sema5a	0	4.28608	0.619	0.121	0
c11	rbfox3b	0	2.383	0.672	0.214	0
c11	nrp2b	0	2.37284	0.656	0.204	0
c11	FAT4	0	4.00538	0.489	0.042	0
c11	barhl1a	0	2.5615	0.573	0.13	0
c11	grip2b	0	1.97425	0.707	0.289	0
c11	erbb4b	0	1.90977	0.637	0.226	0
c11	rab6ba	0	2.11009	0.654	0.246	0
c11	barhl1b	0	3.297	0.453	0.054	0
c11	mef2cb	0	1.94473	0.6	0.206	0
c11	shox	0	2.29967	0.51	0.116	0
c11	cyth3a	0	2.08839	0.54	0.17	0
c11	brinp3b	0	2.9352	0.404	0.064	0
c11	plppr5b	0	2.34843	0.41	0.103	0
c11	lhfpl6	0	2.97132	0.373	0.067	0
c11	tafa5b	0	2.69336	0.371	0.073	0
c11	ddx31	0	3.21541	0.271	0.044	0
c11	hs3st4	4.76162e-308	1.92848	0.849	0.511	1.20898e-303
c11	ptprdb	1.05882e-305	2.10863	0.596	0.228	2.68835e-301
c11	brf1a	1.43999e-284	2.98574	0.265	0.05	3.65614e-280
c11	dennd1b	4.33991e-272	2.43482	0.411	0.119	1.1019e-267
c11	btbd6a	1.07432e-261	2.23466	0.336	0.081	2.72771e-257
c11	cadm2b	7.69038e-223	1.92894	0.484	0.18	1.95259e-218
c11	crhr1	1.04061e-214	1.97707	0.456	0.164	2.64211e-210
c11	tafa1a	1.09284e-209	2.81088	0.3	0.081	2.77471e-205
c11	bnc2	2.6794e-206	2.18371	0.444	0.165	6.80301e-202
c11	tafa5l	6.22246e-189	1.88212	0.365	0.117	1.57988e-184
c11	spon1b	7.7527e-181	1.85919	0.339	0.105	1.96841e-176
c11	nedd9	3.803e-156	1.87999	0.376	0.14	9.65581e-152
c11	dacha	4.15123e-07	2.45693	0.26	0.233	0.01054
c12	neurod1	0	3.73828	0.636	0.073	0
c12	TCF4	0	3.11737	0.598	0.122	0
c12	znf536	0	2.19171	0.812	0.344	0
c12	nfia	0	2.51551	0.644	0.22	0
c12	neurod6a	0	3.91876	0.405	0.033	0
c12	neurod2	0	5.09985	0.365	0.011	0
c12	neurod6b	0	4.13083	0.368	0.025	0
c12	sp5l	5.3591e-300	3.31996	0.255	0.04	1.36068e-295
c12	nxph3	2.14967e-289	3.00731	0.426	0.111	5.45801e-285
c12	cerkl	9.10044e-267	2.42658	0.467	0.137	2.3106e-262
c12	pou4f2	7.36646e-182	2.05846	0.472	0.177	1.87034e-177
c12	olfm2a	8.09591e-151	2.37697	0.664	0.404	2.05555e-146
c12	pcdh11.1	9.81957e-142	1.79681	0.688	0.425	2.49319e-137
c12	nell2b	2.06548e-141	1.46662	0.526	0.239	5.24424e-137
c12	id2b	4.02964e-141	2.28614	0.284	0.087	1.02313e-136
c12	adcyap1b	1.22743e-131	1.30581	0.479	0.204	3.11644e-127
c12	pcdh11	1.23815e-114	1.82077	0.573	0.332	3.14366e-110
c12	meis1b	1.33673e-98	1.47281	0.489	0.255	3.39397e-94
c12	nfixb	2.05573e-85	1.77411	0.481	0.261	5.21949e-81
c12	kif26ab	2.58356e-61	1.18276	0.305	0.143	6.55967e-57
c12	rgmb	2.61441e-60	1.19622	0.36	0.187	6.63798e-56
c12	tafa5a	2.50368e-58	1.93713	0.329	0.176	6.35685e-54
c12	auts2a	8.3055e-58	1.50103	0.677	0.538	2.10877e-53
c12	ctnnbip1	4.29112e-50	1.17629	0.381	0.216	1.08952e-45
c12	sox6	3.31295e-44	1.68944	0.323	0.188	8.41158e-40
c12	tent5ba	1.1009e-37	1.3198	0.253	0.135	2.79519e-33
c12	nfixa	3.41609e-37	1.47542	0.302	0.173	8.67345e-33
c12	cpne5a	4.1649e-31	1.18991	0.316	0.194	1.05747e-26
c12	tshz2	4.03586e-22	1.1815	0.273	0.178	1.02471e-17
c12	tfap2e	1.84516e-18	1.28587	0.314	0.233	4.68485e-14
c13	fgfbp3	0	6.5431	0.816	0.098	0
c13	atp1a1b	0	5.50636	0.781	0.077	0
c13	fabp7a	0	5.03878	0.9	0.209	0
c13	slc1a2b	0	5.68544	0.868	0.18	0
c13	gpm6bb	0	4.97478	0.804	0.119	0
c13	qkib	0	4.83077	0.843	0.191	0
c13	cx43	0	6.72347	0.605	0.039	0
c13	ptgdsb.1	0	5.87422	0.675	0.113	0
c13	mfge8a	0	6.48582	0.589	0.03	0
c13	ptgdsb.2	0	5.69201	0.653	0.101	0
c13	aqp1a.1	0	6.3669	0.537	0.019	0
c13	robo4	0	5.45578	0.524	0.03	0
c13	ptn	0	5.61987	0.523	0.034	0
c13	cebpd	0	4.85046	0.547	0.062	0
c13	ppap2d	0	5.64416	0.5	0.023	0
c13	efhd1	0	5.2683	0.5	0.03	0
c13	s1pr1	0	5.72447	0.489	0.024	0
c13	mt2	0	4.78536	0.526	0.083	0
c13	slc4a4a	0	5.52577	0.469	0.027	0
c13	cyp27c1	0	5.33047	0.432	0.024	0
c13	cyp26b1	0	5.31495	0.389	0.021	0
c13	dock8	0	4.79936	0.364	0.022	0
c13	si:ch211-66e2.5	0	6.75083	0.301	0.005	0
c13	hspb15	0	6.675	0.296	0.006	0
c13	FAM107A (1 of many).1	0	5.68636	0.292	0.01	0
c13	zgc:153704	0	5.13324	0.303	0.026	0
c13	slc6a11b	0	5.38745	0.285	0.013	0
c13	dcbld1	0	5.06402	0.287	0.017	0
c13	hepacama	0	5.94686	0.272	0.007	0
c13	crip3	0	5.35777	0.254	0.01	0
c14	dlb	0	4.29454	0.714	0.065	0
c14	dla	0	3.70207	0.704	0.099	0
c14	abhd6a	0	3.49633	0.66	0.141	0
c14	im:7152348	0	3.90205	0.547	0.049	0
c14	her15.2	0	2.60107	0.702	0.228	0
c14	her15.1	0	2.64924	0.68	0.21	0
c14	insm1a	0	2.43952	0.606	0.168	0
c14	pdlim5a	0	3.838	0.481	0.055	0
c14	hes6	0	2.79257	0.528	0.104	0
c14	insm1b	0	2.94203	0.506	0.091	0
c14	ebf2	0	4.21662	0.434	0.032	0
c14	cdkn1ca	0	3.24802	0.454	0.06	0
c14	gdf11	0	3.00513	0.499	0.107	0
c14	her4.2	0	3.0159	0.478	0.092	0
c14	notch1a	0	2.83716	0.41	0.062	0
c14	gadd45gb.1	0	3.89839	0.386	0.042	0
c14	dbx1a	0	4.1925	0.364	0.052	0
c14	neurod4	0	4.84597	0.291	0.012	0
c14	otx2a	0	3.12782	0.309	0.037	0
c14	her4.2.1	0	3.05886	0.311	0.046	0
c14	irx7	0	3.5098	0.259	0.021	0
c14	ascl1b.1	0	3.39931	0.258	0.028	0
c14	sox3	4.13773e-284	2.49099	0.343	0.061	1.05057e-279
c14	lzts1	2.7382e-273	2.83242	0.261	0.038	6.95228e-269
c14	cbfa2t2	4.72809e-258	2.56457	0.494	0.134	1.20046e-253
c14	zgc:110796	1.40456e-257	2.35314	0.384	0.081	3.56617e-253
c14	si:ch73-21g5.7	1.42174e-247	2.8155	0.302	0.054	3.60981e-243
c14	rtca	1.67431e-231	2.79938	0.25	0.04	4.25108e-227
c14	efna1b	3.16761e-216	2.31717	0.329	0.07	8.04256e-212
c14	tmc5	3.11166e-96	2.2875	0.264	0.084	7.9005e-92
c15	BX927333.1	0	4.03072	0.834	0.177	0
c15	gfra4a	0	3.7939	0.795	0.306	0
c15	crhr1	0	2.48505	0.619	0.164	0
c15	gfra2b	0	2.65895	0.523	0.114	0
c15	pth2r	0	3.32149	0.384	0.053	0
c15	FP236331.1	0	5.76916	0.302	0.008	0
c15	BEND4	0	3.97229	0.288	0.024	0
c15	unc5db	1.32943e-304	2.65179	0.553	0.14	3.37541e-300
c15	vav3b	3.06821e-268	3.01363	0.407	0.086	7.79019e-264
c15	tkta	4.37643e-264	2.51694	0.398	0.08	1.11118e-259
c15	calb2a	6.89347e-261	2.58714	0.489	0.123	1.75025e-256
c15	edil3a	5.56944e-258	2.19856	0.865	0.526	1.41408e-253
c15	emid1	1.9525e-254	2.35595	0.329	0.057	4.95739e-250
c15	pvalb6	5.16607e-251	2.26904	0.499	0.13	1.31167e-246
c15	doc2b	6.62212e-246	2.87601	0.367	0.075	1.68136e-241
c15	rtn4r	1.44089e-229	2.12294	0.815	0.424	3.65842e-225
c15	kcnj5	4.65201e-218	2.72918	0.278	0.048	1.18115e-213
c15	rgs16	4.53669e-215	2.27503	0.496	0.142	1.15187e-210
c15	mllt3	3.37358e-198	2.77999	0.333	0.073	8.56552e-194
c15	spon1b	5.20648e-187	2.74691	0.398	0.107	1.32192e-182
c15	dacha	1.19266e-185	2.17155	0.572	0.227	3.02818e-181
c15	dok6	2.26239e-180	2.76402	0.305	0.067	5.74421e-176
c15	si:dkey-220k22.1	2.84634e-175	2.44267	0.3	0.065	7.22686e-171
c15	efhd2	1.52827e-147	2.36485	0.412	0.135	3.88028e-143
c15	luzp1	2.73038e-134	2.21625	0.295	0.077	6.93244e-130
c15	ca2	4.81257e-126	2.24293	0.263	0.065	1.22191e-121
c15	ndufa4	1.5142e-119	2.09962	0.259	0.065	3.84456e-115
c15	si:dkey-175g6.2	8.15847e-101	2.08335	0.287	0.088	2.07144e-96
c15	myo9aa	2.81848e-88	2.32958	0.259	0.081	7.15611e-84
c15	gfra1a	5.81916e-70	2.79427	0.26	0.098	1.47748e-65
c16	eef1da	0	2.7093	0.728	0.144	0
c16	ddx21	0	2.4301	0.75	0.207	0
c16	eif4ebp3l	0	2.59755	0.615	0.083	0
c16	rsl1d1	0	2.58088	0.602	0.097	0
c16	ahcy	0	2.24806	0.608	0.111	0
c16	npm1a	0	2.15852	0.564	0.103	0
c16	nop10	0	2.41179	0.548	0.089	0
c16	selenoh	0	2.82138	0.514	0.059	0
c16	aldob	0	2.90713	0.485	0.051	0
c16	si:dkey-239h2.3	0	2.5918	0.498	0.084	0
c16	fsta	0	2.25095	0.451	0.064	0
c16	nutf2l	0	2.46479	0.326	0.033	0
c16	rps27l	5.35905e-302	2.17206	0.395	0.053	1.36066e-297
c16	rps12	4.0057e-268	2.12243	0.971	0.876	1.01705e-263
c16	si:dkey-151g10.6	1.21082e-267	2.05316	0.991	0.971	3.07427e-263
c16	si:ch211-217k17.7	4.15321e-266	2.1181	0.385	0.056	1.0545e-261
c16	rpl22l1	4.52395e-256	2.1169	0.845	0.427	1.14863e-251
c16	rplp1	1.65656e-255	2.11464	0.983	0.935	4.20601e-251
c16	rps9	2.91067e-255	2.08408	0.956	0.814	7.39019e-251
c16	rpl12	2.68508e-253	2.14507	0.934	0.762	6.81741e-249
c16	snu13b	7.33732e-250	2.14325	0.413	0.069	1.86294e-245
c16	rplp2l	1.24139e-249	2.20157	0.953	0.837	3.15188e-245
c16	rpl23	7.97538e-248	2.04117	0.959	0.846	2.02495e-243
c16	rpl7	2.17492e-244	2.04143	0.943	0.812	5.52211e-240
c16	COX7A2 (1 of many)	3.03228e-242	2.36191	0.25	0.027	7.69896e-238
c16	rps26l	2.43652e-238	2.18945	0.924	0.791	6.18632e-234
c16	rps3a	2.84778e-236	2.08719	0.93	0.8	7.2305e-232
c16	si:zfos-169g10.3	4.33803e-235	2.18667	0.262	0.031	1.10143e-230
c16	rps7	6.6517e-232	2.15643	0.931	0.819	1.68887e-227
c16	tpm4a	4.92801e-213	2.19747	0.258	0.033	1.25122e-208
c17	kcnj11l.1	0	8.23957	0.874	0.02	0
c17	cd82a	0	5.99656	0.775	0.033	0
c17	si:ch211-132g1.3	0	6.18137	0.744	0.028	0
c17	olig2	0	9.04504	0.687	0.005	0
c17	rpz5	0	6.72744	0.592	0.012	0
c17	bcan	0	5.71781	0.567	0.016	0
c17	si:busm1-57f23.1	0	8.21152	0.542	0.004	0
c17	si:dkey-204f11.64	0	6.53172	0.513	0.009	0
c17	sox10	0	7.53468	0.491	0.004	0
c17	CABZ01080568.1	0	5.1926	0.503	0.035	0
c17	swap70b	0	5.31829	0.466	0.016	0
c17	relt	0	5.15605	0.46	0.017	0
c17	olig1	0	8.77746	0.443	0.002	0
c17	aplnrb	0	7.61566	0.429	0.004	0
c17	aplnra	0	7.14771	0.396	0.008	0
c17	zgc:174888	0	6.6975	0.379	0.007	0
c17	wnt7aa	0	5.22358	0.386	0.016	0
c17	s100b	0	7.78278	0.336	0.002	0
c17	prdm8	0	8.54162	0.322	0.001	0
c17	si:dkey-172h23.2	0	5.41647	0.33	0.012	0
c17	tuba8l3	0	6.39239	0.315	0.008	0
c17	kcng1	0	6.1483	0.311	0.006	0
c17	bmp2a	0	8.28905	0.295	0.001	0
c17	nkx2.2a	0	7.25238	0.272	0.002	0
c17	cx27.5	0	5.74929	0.262	0.005	0
c17	slc25a38a	0	5.10916	0.262	0.007	0
c17	arhgap42a	0	5.07354	0.262	0.008	0
c17	col9a3	0	5.7744	0.256	0.005	0
c17	si:dkey-4p15.3	0	5.43055	0.262	0.016	0
c17	tmem51a	0	5.10077	0.25	0.007	0
c18	msi2a	0	4.16267	0.85	0.189	0
c18	esrrb	0	6.2051	0.684	0.028	0
c18	pvalb6	0	4.33034	0.783	0.13	0
c18	cxcl14	0	3.50126	0.728	0.151	0
c18	tspan18a	0	4.94855	0.611	0.043	0
c18	esrrga	0	3.24898	0.617	0.083	0
c18	kcnh2a	0	6.86719	0.509	0.009	0
c18	auts2b	0	5.06107	0.481	0.027	0
c18	plcl1	0	4.72857	0.505	0.055	0
c18	hcn2b	0	4.24305	0.507	0.06	0
c18	alpl	0	4.70475	0.335	0.017	0
c18	pdgfbb	0	5.12386	0.258	0.009	0
c18	calb2a	1.39928e-291	4.26654	0.625	0.125	3.55276e-287
c18	gxylt2	3.37137e-272	4.04633	0.256	0.021	8.5599e-268
c18	dachd	7.9413e-241	3.17019	0.767	0.239	2.0163e-236
c18	agbl1	7.52201e-225	4.46778	0.254	0.025	1.90984e-220
c18	clybl	3.08172e-220	3.51708	0.454	0.078	7.82448e-216
c18	SORCS3	4.50081e-216	3.10781	0.655	0.172	1.14276e-211
c18	pip5k1bb	1.19622e-211	3.98353	0.264	0.028	3.03719e-207
c18	TMEM132C	5.63427e-200	2.75246	0.791	0.29	1.43054e-195
c18	erbb4a	2.22591e-191	3.20968	0.365	0.057	5.65158e-187
c18	crhr2	3.22771e-174	3.3133	0.256	0.031	8.19515e-170
c18	rgs16	1.65271e-168	2.88092	0.556	0.145	4.19623e-164
c18	slc22a23	1.59661e-162	3.08826	0.3	0.045	4.0538e-158
c18	thsd7bb	1.25532e-161	3.00069	0.276	0.038	3.18726e-157
c18	dachc	7.28973e-150	3.09889	0.278	0.042	1.85086e-145
c18	pex5la	1.29178e-149	2.89537	0.381	0.076	3.27982e-145
c18	rrad	1.62282e-139	2.77874	0.436	0.104	4.12035e-135
c18	sulf2a	1.55511e-129	2.9278	0.264	0.043	3.94842e-125
c18	gdpd5b	6.45307e-110	2.89903	0.294	0.059	1.63843e-105
c19	itpr1b	0	5.43631	0.76	0.102	0
c19	dazap1	0	5.00898	0.644	0.069	0
c19	syt9b	0	4.2753	0.615	0.054	0
c19	nfic	0	4.73874	0.608	0.09	0
c19	lmo7a	0	5.09603	0.464	0.021	0
c19	plxdc1	0	4.67374	0.466	0.029	0
c19	ppp1r9alb	0	5.63898	0.404	0.013	0
c19	clic5b	0	6.44248	0.365	0.006	0
c19	grm1b	0	4.38576	0.351	0.026	0
c19	trip10a	0	5.05817	0.288	0.012	0
c19	cpne4b	4.01244e-290	4.16033	0.3	0.022	1.01876e-285
c19	myo18aa	2.33677e-284	4.45715	0.303	0.023	5.93306e-280
c19	grm5a	1.92981e-276	3.78494	0.469	0.059	4.8998e-272
c19	r3hdm1	4.99979e-267	3.70604	0.772	0.194	1.26945e-262
c19	spa17	2.85482e-228	4.26131	0.327	0.034	7.24839e-224
c19	ryr1b	3.07936e-225	3.56232	0.435	0.06	7.8185e-221
c19	prkcg	4.81519e-219	3.42625	0.447	0.064	1.22258e-214
c19	zgc:162928	4.75997e-209	3.1354	0.618	0.132	1.20856e-204
c19	arhgap36	7.4874e-205	3.57915	0.375	0.049	1.90105e-200
c19	dgkh	1.09431e-189	3.41514	0.776	0.273	2.77845e-185
c19	cacna1eb	2.29023e-177	3.16968	0.389	0.059	5.81488e-173
c19	ano2b	1.36893e-162	3.14468	0.404	0.068	3.47571e-158
c19	shisa9b	3.32556e-154	3.0499	0.488	0.105	8.44359e-150
c19	tanc1a	1.71251e-151	3.60686	0.385	0.067	4.34807e-147
c19	smpx	2.25781e-150	3.37029	0.267	0.033	5.73257e-146
c19	efhd1	3.70979e-149	3.34736	0.298	0.041	9.41915e-145
c19	prkg1b	4.90418e-147	3.36649	0.31	0.045	1.24517e-142
c19	sox6	1.67257e-133	3.05664	0.608	0.188	4.24665e-129
c19	rhocb	3.45489e-115	3.37977	0.281	0.046	8.77196e-111
c19	tcf7l1b	8.98064e-91	3.37968	0.315	0.069	2.28018e-86
c20	neurod1	0	5.31482	0.79	0.083	0
c20	fat2	0	8.56684	0.665	0.006	0
c20	zic2a	0	4.9213	0.626	0.042	0
c20	hs6st3b	0	4.86422	0.54	0.032	0
c20	zic1	0	4.97504	0.526	0.031	0
c20	cspg5b	0	3.99134	0.545	0.056	0
c20	zbtb18	0	4.44225	0.518	0.047	0
c20	zic5	0	5.37949	0.45	0.015	0
c20	neurod2	0	5.15891	0.452	0.017	0
c20	galn	0	7.6528	0.435	0.004	0
c20	wu:fj39g12	0	6.45077	0.413	0.01	0
c20	nebl	0	5.61706	0.403	0.014	0
c20	slc17a7a	0	6.83603	0.391	0.006	0
c20	kcnj19b	0	5.31449	0.364	0.018	0
c20	nfatc1	0	4.58947	0.33	0.023	0
c20	mag	0	5.43794	0.274	0.007	0
c20	fxyd1	0	4.33196	0.267	0.014	0
c20	gabra6b	0	5.14293	0.262	0.01	0
c20	si:ch211-237l4.6	0	5.03107	0.257	0.01	0
c20	rasd1	8.50245e-286	5.25822	0.369	0.035	2.15877e-281
c20	nfatc3a	7.50674e-254	4.15973	0.325	0.03	1.90596e-249
c20	hpcal4	7.48159e-249	3.82472	0.491	0.071	1.89957e-244
c20	zgc:92107	1.15485e-231	3.9325	0.33	0.033	2.93218e-227
c20	crlf3	1.2995e-228	4.04314	0.276	0.024	3.29943e-224
c20	qkia	3.74094e-221	3.86145	0.773	0.236	9.49825e-217
c20	dhrs3b	3.2887e-208	3.94133	0.281	0.027	8.35001e-204
c20	ncs1a	4.56677e-202	3.76207	0.281	0.027	1.1595e-197
c20	crtac1b	6.5398e-198	3.80304	0.306	0.033	1.66045e-193
c20	zbtb46	2.2474e-195	3.97201	0.271	0.027	5.70614e-191
c20	nptxra	1.82909e-185	3.70819	0.296	0.033	4.64406e-181
c21	apoeb	0	7.26233	0.741	0.07	0
c21	pfn1	0	6.80415	0.677	0.036	0
c21	havcr1	0	7.64952	0.645	0.011	0
c21	apoc1	0	7.68016	0.744	0.112	0
c21	ccl34b.1	0	7.4197	0.658	0.066	0
c21	lgals3bpb	0	7.41364	0.594	0.014	0
c21	ctsz	0	6.64188	0.543	0.014	0
c21	tspan36	0	6.50888	0.537	0.016	0
c21	fcer1gl	0	6.6112	0.524	0.015	0
c21	MFAP4 (1 of many)	0	7.52548	0.498	0.011	0
c21	slc43a2b	0	6.88679	0.476	0.01	0
c21	itgae.1	0	8.07401	0.457	0.003	0
c21	spi1a	0	6.49295	0.438	0.008	0
c21	lgals2a	0	7.07014	0.431	0.006	0
c21	mrc1b	0	6.9383	0.428	0.007	0
c21	lgals9l1	0	7.75677	0.409	0.004	0
c21	laptm5	0	6.6191	0.396	0.007	0
c21	si:dkey-5n18.1	0	7.03789	0.38	0.005	0
c21	spi1b	0	6.91203	0.361	0.004	0
c21	csf1rb	0	7.23022	0.361	0.004	0
c21	cmklr1	0	7.72249	0.358	0.002	0
c21	mfap4	0	7.6293	0.348	0.003	0
c21	lgals9l3	0	7.44901	0.335	0.003	0
c21	enpp1	0	6.73272	0.304	0.006	0
c21	mpeg1.1	0	7.32507	0.3	0.002	0
c21	slco2b1	0	7.05365	0.284	0.005	0
c21	si:dkey-206d17.12	0	7.20421	0.278	0.004	0
c21	marco	0	6.77754	0.272	0.003	0
c21	pycard	0	6.83714	0.265	0.003	0
c21	si:ch211-191c10.1	0	6.80686	0.259	0.002	0
c22	fabp11a	0	9.13283	0.784	0.016	0
c22	zgc:158423	0	8.08624	0.688	0.007	0
c22	slco1d1	0	7.24387	0.591	0.008	0
c22	krt8	0	6.78504	0.588	0.011	0
c22	krt18a.1	0	7.79887	0.558	0.006	0
c22	epas1b	0	6.29517	0.551	0.013	0
c22	fgd5a	0	7.24453	0.538	0.007	0
c22	fli1a	0	7.01168	0.528	0.008	0
c22	cxcl12b	0	8.73506	0.482	0.003	0
c22	slc16a1a	0	7.2349	0.475	0.006	0
c22	si:dkey-126g1.9	0	8.93683	0.455	0.002	0
c22	abcb4	0	6.48136	0.442	0.008	0
c22	srgn	0	6.64075	0.439	0.006	0
c22	abcc2	0	7.58371	0.415	0.004	0
c22	slc2a1a	0	7.89687	0.402	0.002	0
c22	rbpms2b	0	7.18656	0.382	0.002	0
c22	edn2	0	7.27715	0.385	0.005	0
c22	klf3	0	6.30599	0.349	0.005	0
c22	col4a1	0	6.99684	0.346	0.003	0
c22	acvrl1	0	7.28858	0.339	0.003	0
c22	pecam1	0	8.7052	0.332	0.001	0
c22	adgrl4	0	7.22861	0.309	0.003	0
c22	tie1	0	7.19395	0.306	0.003	0
c22	krt94	0	8.9947	0.302	0.001	0
c22	si:ch211-156j16.1	0	6.72364	0.299	0.004	0
c22	clec14a	0	8.04735	0.296	0.001	0
c22	she	0	7.79698	0.292	0.002	0
c22	cav1	0	6.46964	0.282	0.003	0
c22	tspan4b	0	6.24608	0.266	0.003	0
c22	sult2st1	0	6.9766	0.252	0.002	0
c23	hbbe1.1	0	10.1711	0.786	0.074	0
c23	hbbe2	0	10.2991	0.683	0.024	0
c23	hbae3	0	10.0456	0.695	0.052	0
c23	hbbe1.3	0	9.40895	0.664	0.024	0
c23	hbae1.1	0	9.56259	0.641	0.019	0
c23	hbae1.3	0	10.6877	0.576	0.007	0
c23	hbbe1.2	0	9.76344	0.565	0.011	0
c23	hbae1.3.1	0	9.9306	0.519	0.007	0
c23	creg1	0	7.04748	0.477	0.027	0
c23	si:ch211-250g4.3	0	8.21183	0.454	0.015	0
c23	cahz	0	6.62579	0.42	0.02	0
c23	blvrb	0	5.81906	0.427	0.027	0
c23	epb41b	0	7.61606	0.374	0.006	0
c23	si:ch211-227m13.1	0	6.36492	0.37	0.012	0
c23	slc6a22.2	0	8.44191	0.34	0.002	0
c23	mibp	0	5.30667	0.347	0.018	0
c23	rhag	0	7.50851	0.332	0.004	0
c23	si:ch211-207c6.2	0	10.2299	0.324	0.001	0
c23	gpx1a	0	6.33752	0.324	0.015	0
c23	sptb	0	6.83919	0.286	0.004	0
c23	si:ch211-103n10.5	0	10.3777	0.279	0.003	0
c23	alas2	0	7.61811	0.275	0.002	0
c23	rfesd	0	6.92379	0.263	0.003	0
c23	adrb3a	0	7.62325	0.252	0.002	0
c23	nt5c2l1	2.36535e-301	5.29259	0.416	0.028	6.00562e-297
c23	rbm24a	9.27824e-270	4.71525	0.294	0.015	2.35575e-265
c23	slc4a1a	1.1383e-234	5.12607	0.313	0.02	2.89014e-230
c23	ripor3	1.06913e-199	4.57049	0.256	0.016	2.71453e-195
c23	tspo	1.58945e-134	4.18236	0.366	0.047	4.03561e-130
c23	fth1a	4.29489e-74	4.59305	0.771	0.466	1.09047e-69
c24	sat1a.1	0	7.0325	0.657	0.012	0
c24	soul5	0	6.47512	0.62	0.028	0
c24	gng10	0	6.69258	0.463	0.012	0
c24	si:ch1073-291c23.2	0	7.92848	0.412	0.003	0
c24	ednraa	0	6.45873	0.412	0.011	0
c24	tfpia	0	6.38285	0.384	0.01	0
c24	ramp2	0	6.66809	0.38	0.007	0
c24	tm4sf18	0	8.13061	0.375	0.003	0
c24	cpn1.1	0	7.72976	0.356	0.009	0
c24	lyve1b	0	10.2601	0.343	0.002	0
c24	etv2	0	7.89819	0.324	0.006	0
c24	si:ch211-248e11.2	0	7.11972	0.315	0.006	0
c24	clic2	0	5.82553	0.315	0.012	0
c24	mrc1a	0	7.99695	0.306	0.004	0
c24	flt4	0	7.0565	0.31	0.008	0
c24	serpinh1b	0	7.66493	0.301	0.003	0
c24	loxl1	0	7.83758	0.296	0.004	0
c24	b3gnt7	0	6.18037	0.301	0.011	0
c24	angpt2a	0	7.61553	0.292	0.003	0
c24	tspan4b	0	6.87601	0.278	0.004	0
c24	si:dkey-28n18.9	0	6.14952	0.278	0.006	0
c24	dab2	0	5.89672	0.282	0.01	0
c24	myo1cb	0	5.95788	0.273	0.006	0
c24	zgc:158343	0	5.68588	0.273	0.007	0
c24	cldn11a	5.3475e-306	5.62088	0.278	0.01	1.35773e-301
c24	egfl7	2.09381e-280	5.42299	0.255	0.009	5.31617e-276
c24	rbp4	5.92362e-269	6.25791	0.37	0.021	1.50401e-264
c24	selenop	2.73708e-253	5.53486	0.745	0.097	6.94944e-249
c24	stab2	9.23148e-247	5.78949	0.282	0.013	2.34387e-242
c24	epd	2.656e-53	5.88396	0.403	0.106	6.74359e-49
c25	icn	0	7.94542	0.505	0.014	0
c25	epcam	0	10.4483	0.429	0.001	0
c25	cyt1l	0	10.5951	0.39	0.009	0
c25	krt5	0	7.70619	0.381	0.007	0
c25	cldnb	0	10.5208	0.371	0.001	0
c25	si:ch211-195b11.3	0	9.82273	0.343	0.003	0
c25	icn2	0	9.65034	0.324	0.005	0
c25	krt17	0	9.90801	0.324	0.007	0
c25	spint2	0	9.30074	0.314	0.001	0
c25	zgc:193505	0	9.59173	0.286	0.001	0
c25	anxa1a	0	8.73147	0.286	0.002	0
c25	scel	0	7.76999	0.286	0.003	0
c25	cfl1l	0	7.83672	0.276	0.004	0
c25	tcnbb	0	9.21479	0.257	0.003	0
c25	krt4	2.77326e-271	8.7848	0.524	0.021	7.04132e-267
c25	cyt1	5.24702e-246	9.12783	0.505	0.022	1.33222e-241
c25	ahnak	8.54807e-229	6.23501	0.314	0.009	2.17036e-224
c25	krt91	1.10917e-200	7.51613	0.448	0.021	2.81618e-196
c25	zgc:153911	7.51569e-133	5.42983	0.276	0.012	1.90823e-128
c25	pfn1	3.11377e-67	3.9673	0.371	0.04	7.90585e-63
c25	zgc:162730	4.91845e-59	3.901	0.257	0.022	1.24879e-54
c25	cast	1.25323e-56	4.43824	0.257	0.023	3.18194e-52
c25	aldob	6.79036e-49	4.60033	0.381	0.057	1.72407e-44
c25	tmsb1	6.09766e-45	4.30501	0.343	0.05	1.5482e-40
c25	mhc1zba	1.65569e-41	3.63955	0.343	0.053	4.2038e-37
c25	sqstm1	5.84482e-33	3.32662	0.324	0.056	1.484e-28
c25	sdc4	5.76605e-19	2.18486	0.314	0.081	1.464e-14
c25	eef1da	1.35508e-14	2.03456	0.4	0.153	3.44055e-10
c25	zgc:92242	3.11575e-14	2.71762	0.276	0.083	7.91089e-10
c25	selenow1	6.18792e-14	2.74761	0.505	0.26	1.57111e-09

## Sheet: neurons
cluster	gene	p_val	avg_log2FC	pct.1	pct.2	p_val_adj
n1	ca10a	1.74529e-270	1.18727	0.732	0.516	4.43129e-266
n1	cacna1ab	6.63817e-226	1.10273	0.65	0.455	1.68543e-221
n1	grid1b	1.18588e-212	1.3134	0.753	0.61	3.01095e-208
n1	grid1a	8.47112e-203	1.32644	0.531	0.322	2.15082e-198
n1	cacna1g	8.93048e-196	1.20629	0.543	0.338	2.26745e-191
n1	cpne5b	6.92212e-157	1.27996	0.46	0.278	1.75753e-152
n1	pcdh15a	1.52268e-154	1.48593	0.349	0.18	3.86609e-150
n1	shank3a	3.3547e-138	1.43765	0.393	0.232	8.51759e-134
n1	cacna1ha	4.5224e-137	1.12427	0.489	0.325	1.14824e-132
n1	slc44a5a	9.95426e-137	0.981117	0.45	0.275	2.52739e-132
n1	grin2aa	2.47202e-130	0.998018	0.465	0.295	6.27647e-126
n1	CR381531.2	2.01557e-126	1.49224	0.282	0.14	5.11754e-122
n1	TENM2	1.49092e-120	1.00839	0.614	0.476	3.78544e-116
n1	ntng2a	8.04998e-112	1.43012	0.338	0.197	2.04389e-107
n1	syt7b	2.85934e-111	1.04703	0.477	0.329	7.25987e-107
n1	ak5	2.30925e-106	1.14981	0.37	0.225	5.86319e-102
n1	cpne5a	5.26328e-101	1.1853	0.346	0.207	1.33635e-96
n1	rbfox3b	4.23906e-95	1.00781	0.383	0.243	1.0763e-90
n1	man1a1	1.01467e-91	1.09784	0.356	0.221	2.57625e-87
n1	sema4c	5.80035e-90	1.22007	0.413	0.286	1.47271e-85
n1	brinp2	3.92809e-88	0.968755	0.454	0.322	9.97342e-84
n1	oprl1	2.25981e-78	1.17077	0.268	0.154	5.73766e-74
n1	erbb4b	2.59825e-76	0.97252	0.367	0.243	6.59695e-72
n1	GRIK3	1.11441e-73	0.994588	0.329	0.211	2.82948e-69
n1	cnksr2a	2.82021e-72	1.1554	0.258	0.15	7.16051e-68
n1	dlgap2a	1.05624e-70	1.05828	0.276	0.166	2.68179e-66
n1	sox6	2.99477e-61	1.162	0.285	0.183	7.60372e-57
n1	rims3	3.81024e-59	0.99643	0.29	0.187	9.6742e-55
n1	galnt14	1.26014e-50	1.09331	0.266	0.175	3.19951e-46
n1	dlgap2b.1	7.14995e-50	0.97	0.284	0.192	1.81537e-45
n2	tubb5	0	1.90801	0.62	0.289	0
n2	tcf7l2	0	1.47511	0.719	0.411	0
n2	actb1	0	1.38577	0.752	0.471	0
n2	hnrnpa0l.1	0	1.2779	0.821	0.56	0
n2	tubb4b	0	1.36437	0.766	0.526	0
n2	tuba1c	0	1.34034	0.914	0.691	0
n2	eef1a1l1	0	1.24917	0.96	0.791	0
n2	tmsb	6.76563e-305	1.86444	0.436	0.179	1.71779e-300
n2	si:ch211-288g17.3	3.38922e-260	1.21779	0.655	0.415	8.60522e-256
n2	lhx9	3.0736e-249	1.27792	0.661	0.425	7.80388e-245
n2	hnrnpabb	5.30771e-246	1.22287	0.601	0.355	1.34763e-241
n2	gap43	9.10906e-234	1.74057	0.388	0.167	2.31279e-229
n2	dnajb1b	1.48324e-216	1.22315	0.578	0.326	3.76594e-212
n2	mllt11	2.43038e-210	1.69639	0.364	0.16	6.17074e-206
n2	chd4a	4.7469e-205	1.24105	0.548	0.317	1.20524e-200
n2	barhl2	1.68032e-195	1.62723	0.386	0.183	4.26634e-191
n2	cd99l2	3.41757e-175	1.36525	0.419	0.217	8.67721e-171
n2	si:dkey-56m19.5	1.22768e-170	1.34594	0.409	0.209	3.11708e-166
n2	insm1a	2.51706e-166	1.58934	0.352	0.167	6.39082e-162
n2	cct5	3.55241e-162	1.26134	0.416	0.221	9.01957e-158
n2	ctnnbip1	1.08009e-153	1.51043	0.409	0.227	2.74234e-149
n2	UBB	8.03759e-149	1.38888	0.488	0.291	2.04074e-144
n2	cct3	5.83416e-147	1.42634	0.322	0.154	1.48129e-142
n2	cct2.1	4.02687e-145	1.22478	0.413	0.23	1.02242e-140
n2	slc25a55a	1.54052e-130	1.41087	0.317	0.158	3.91139e-126
n2	cnp	6.2064e-129	1.5146	0.251	0.11	1.5758e-124
n2	tcp1	1.11753e-127	1.22376	0.379	0.212	2.8374e-123
n2	pou4f1	3.98394e-115	1.44763	0.263	0.124	1.01152e-110
n2	barhl1a	3.16817e-104	1.45611	0.282	0.145	8.04398e-100
n2	ppp1r14ba	7.70525e-99	1.36861	0.252	0.125	1.95636e-94
n3	lhx1a	0	2.89988	0.686	0.126	0
n3	tal1	0	2.30387	0.738	0.245	0
n3	uncx	0	2.25572	0.542	0.159	0
n3	pax7a	0	1.88343	0.573	0.223	0
n3	zfpm2b	0	1.71172	0.51	0.204	0
n3	gata2a	0	1.82039	0.404	0.127	0
n3	znf385c	1.48021e-304	1.16229	0.615	0.279	3.75826e-300
n3	zfpm1	7.26744e-302	2.23992	0.29	0.081	1.8452e-297
n3	gata3	4.38151e-300	1.5294	0.447	0.17	1.11246e-295
n3	pax7b	2.02626e-256	1.23231	0.471	0.197	5.14468e-252
n3	emx2	3.62446e-243	1.9858	0.329	0.118	9.20251e-239
n3	zfhx4	5.9022e-196	1.27916	0.608	0.364	1.49857e-191
n3	sox14	2.63594e-193	1.69184	0.283	0.102	6.69266e-189
n3	si:dkey-56m19.5	4.79324e-168	1.21762	0.425	0.209	1.217e-163
n3	en2b	1.91686e-156	1.45061	0.337	0.152	4.8669e-152
n3	zfhx3	5.89538e-154	1.01968	0.64	0.421	1.49684e-149
n3	si:ch73-386h18.1	1.40188e-149	1.03426	0.505	0.29	3.55938e-145
n3	sox11b	4.00872e-134	1.0811	0.452	0.256	1.01781e-129
n3	nxph1	7.29339e-129	1.33367	0.319	0.15	1.85179e-124
n3	otx2b	1.19121e-125	1.35563	0.274	0.12	3.02448e-121
n3	rnd3a	6.78456e-115	1.08012	0.385	0.211	1.7226e-110
n3	nabp1a	2.26637e-105	1.07137	0.336	0.174	5.75431e-101
n3	adarb2	3.04675e-101	1.48349	0.28	0.138	7.7357e-97
n3	nr6a1a	3.124e-96	1.24696	0.384	0.227	7.93185e-92
n3	scrt1a	3.08543e-93	1.27236	0.273	0.137	7.83391e-89
n3	foxp2	1.39694e-78	1.11011	0.355	0.214	3.54683e-74
n3	foxp4	5.61442e-78	1.16609	0.442	0.293	1.4255e-73
n3	phc2b	5.4889e-71	1.03314	0.27	0.149	1.39363e-66
n3	her15.1	8.55047e-56	1.20193	0.25	0.144	2.17096e-51
n3	tfap2b	7.86805e-51	1.05886	0.299	0.194	1.9977e-46
n4	tfap2e	0	2.24898	0.694	0.218	0
n4	tfap2b	0	2.19666	0.618	0.168	0
n4	si:dkey-35m8.1	0	1.8949	0.706	0.33	0
n4	foxb1a	0	3.61391	0.438	0.065	0
n4	erbb4b	0	2.0075	0.586	0.228	0
n4	tshz1	0	1.77477	0.666	0.324	0
n4	mdga1	0	2.07015	0.585	0.248	0
n4	tfap2d	0	2.30046	0.389	0.097	0
n4	tfap2a	0	1.65111	0.458	0.166	0
n4	etv1	0	3.82661	0.332	0.055	0
n4	edil3a	0	1.35159	0.816	0.559	0
n4	mafba	0	3.25727	0.297	0.05	0
n4	atf5b	3.82579e-303	2.27651	0.316	0.094	9.71367e-299
n4	dscaml1	2.67943e-294	1.11883	0.732	0.398	6.80308e-290
n4	bcl2a	2.4101e-266	1.80764	0.433	0.177	6.11925e-262
n4	rbms3	9.25656e-247	1.61836	0.632	0.373	2.35024e-242
n4	lhx2b	4.20889e-229	1.48318	0.398	0.16	1.06864e-224
n4	foxp4	6.86183e-192	1.40929	0.52	0.287	1.74222e-187
n4	ptprga	2.43799e-170	1.12113	0.774	0.601	6.19005e-166
n4	tshz3b	2.39657e-168	1.28979	0.436	0.22	6.0849e-164
n4	ddit3	9.87397e-163	1.36321	0.635	0.424	2.507e-158
n4	pou4f1	2.69319e-162	1.24921	0.306	0.122	6.83801e-158
n4	hunk	2.91675e-151	1.38658	0.369	0.177	7.40564e-147
n4	ebf1b	1.467e-145	1.28545	0.53	0.32	3.72472e-141
n4	slc44a5a	7.59186e-142	1.49949	0.476	0.276	1.92757e-137
n4	sash1a	1.97734e-140	1.13381	0.566	0.363	5.02047e-136
n4	dock4b	2.20058e-109	1.22603	0.346	0.183	5.58726e-105
n4	plxnb3	7.96679e-105	1.11213	0.312	0.155	2.02277e-100
n4	prom1a	2.43403e-86	1.31625	0.312	0.175	6.18e-82
n4	sdk1b	3.07942e-84	1.49357	0.349	0.207	7.81864e-80
n5	poln	0	3.09097	0.554	0.126	0
n5	nbeab	0	1.67034	0.777	0.452	0
n5	rab11al	0	2.65714	0.322	0.066	0
n5	ddx31	0	3.46873	0.282	0.038	0
n5	robo1	3.28287e-306	1.61065	0.692	0.363	8.33521e-302
n5	zfhx3	3.99643e-304	1.6064	0.729	0.419	1.01469e-299
n5	sh2d3ca	2.84958e-291	2.14162	0.347	0.101	7.23509e-287
n5	cd3eap	3.07186e-279	1.99717	0.371	0.117	7.79944e-275
n5	bahcc1b	1.07796e-265	1.60394	0.633	0.333	2.73694e-261
n5	myo10l3	4.19997e-258	2.03556	0.313	0.091	1.06637e-253
n5	gdf11	2.13555e-257	2.20278	0.309	0.089	5.42217e-253
n5	usp6nl	1.18297e-235	1.72493	0.476	0.204	3.00357e-231
n5	CU468723.2	4.75957e-231	1.99518	0.324	0.104	1.20846e-226
n5	tmc5	1.36464e-228	2.08124	0.276	0.079	3.46482e-224
n5	CR381647.5	2.68225e-226	1.70263	0.428	0.171	6.81024e-222
n5	desma	7.89615e-213	1.91332	0.31	0.101	2.00483e-208
n5	CU137648.2	4.57908e-207	1.76501	0.336	0.118	1.16263e-202
n5	cbfb	2.18684e-205	1.80106	0.334	0.117	5.55239e-201
n5	nek7	4.31262e-194	1.9843	0.281	0.091	1.09497e-189
n5	ulk4	2.11048e-187	1.68128	0.382	0.156	5.35852e-183
n5	plxnb3	5.86179e-185	1.60657	0.379	0.153	1.48831e-180
n5	esama	1.07353e-181	1.65422	0.329	0.122	2.72569e-177
n5	ablim1a	3.44718e-181	1.76046	0.348	0.135	8.75239e-177
n5	wnt5b	1.23904e-169	1.85057	0.253	0.082	3.14593e-165
n5	nkain4	9.22448e-168	1.69492	0.333	0.131	2.3421e-163
n5	raver2	1.03682e-148	1.6341	0.36	0.161	2.63248e-144
n5	nav3	4.72157e-148	1.64434	0.264	0.094	1.19881e-143
n5	TMEM114	8.17934e-139	1.72881	0.25	0.09	2.07674e-134
n5	pawr	2.53152e-123	1.67308	0.383	0.197	6.42752e-119
n5	prkcsh	1.05783e-110	1.60927	0.334	0.164	2.68584e-106
n6	iqsec2b	0	3.44748	0.705	0.143	0
n6	sipa1l1	0	2.88188	0.647	0.142	0
n6	il1rapl2	0	3.24638	0.723	0.252	0
n6	dgkza	0	2.71441	0.621	0.156	0
n6	cadps2	0	3.38253	0.539	0.079	0
n6	si:ch211-186j3.6	0	2.44535	0.833	0.388	0
n6	kcnd1	0	3.53482	0.475	0.065	0
n6	si:ch211-153l6.6	0	4.32169	0.44	0.034	0
n6	doc2a	0	2.74111	0.498	0.107	0
n6	gabrz	0	2.79573	0.491	0.104	0
n6	npr1a	0	4.04066	0.426	0.04	0
n6	camk1db	0	3.00022	0.433	0.069	0
n6	camk2a	0	3.01624	0.422	0.072	0
n6	ano2b	0	3.06871	0.404	0.059	0
n6	sox5	0	2.58169	0.389	0.068	0
n6	grid2ipb	0	3.48296	0.355	0.036	0
n6	gabra4	0	2.63946	0.375	0.063	0
n6	MPRIP	0	2.97775	0.361	0.056	0
n6	cacnb1	0	2.69322	0.389	0.085	0
n6	fam163ba	0	3.4876	0.34	0.037	0
n6	aopep	0	2.70962	0.374	0.073	0
n6	cacna1eb	0	2.81975	0.342	0.054	0
n6	rasa4	0	2.96916	0.341	0.066	0
n6	trim9	0	2.45211	0.356	0.088	0
n6	add3b	0	2.92302	0.299	0.042	0
n6	egr3	0	3.52803	0.278	0.022	0
n6	lrrtm4l1	0	2.57379	0.284	0.053	0
n6	rergla	0	2.83442	0.273	0.053	0
n6	shank3b	0	2.44695	0.264	0.049	0
n6	ANKFN1	2.00344e-302	2.63321	0.251	0.05	5.08673e-298
n7	znf536	0	1.90862	0.778	0.349	0
n7	TCF4	0	2.89482	0.543	0.114	0
n7	neurod1	0	4.1084	0.477	0.059	0
n7	neurod6a	0	4.44554	0.372	0.024	0
n7	nxph3	0	3.19463	0.456	0.116	0
n7	neurod6b	0	4.34313	0.313	0.02	0
n7	neurod2	0	5.94947	0.263	0.006	0
n7	sp5l	0	3.74761	0.293	0.038	0
n7	nfia	5.22237e-305	2.09389	0.535	0.204	1.32596e-300
n7	cerkl	7.00068e-231	2.12648	0.396	0.14	1.77747e-226
n7	meis1b	1.22663e-224	1.95605	0.496	0.222	3.11441e-220
n7	dscaml1	1.69337e-219	1.03878	0.745	0.405	4.29948e-215
n7	pou4f2	5.06968e-196	1.78551	0.447	0.188	1.28719e-191
n7	olfm2a	4.44017e-140	1.95533	0.639	0.442	1.12736e-135
n7	pcdh11.1	5.70442e-135	1.58084	0.644	0.449	1.44835e-130
n7	adcyap1b	7.38713e-132	1.21799	0.454	0.224	1.87559e-127
n7	pcdh11	1.45822e-129	1.64936	0.565	0.356	3.70241e-125
n7	ebf1b	9.37969e-123	0.945263	0.564	0.323	2.3815e-118
n7	nell2b	2.00433e-115	1.16833	0.483	0.263	5.08898e-111
n7	cpne5a	1.6449e-103	1.43269	0.4	0.21	4.17639e-99
n7	nfixb	4.77098e-86	1.65641	0.436	0.259	1.21135e-81
n7	pde3a	1.07231e-78	1.19279	0.291	0.14	2.7226e-74
n7	ephb3a	2.04364e-53	0.953067	0.367	0.228	5.18881e-49
n7	rgmb	1.53683e-51	1.00511	0.323	0.192	3.90202e-47
n7	kif26ab	3.15473e-46	0.970535	0.275	0.157	8.00985e-42
n7	SORCS3	1.61817e-40	1.00917	0.299	0.187	4.10853e-36
n7	tafa5a	1.72792e-39	1.43164	0.3	0.194	4.38718e-35
n7	nfixa	7.59038e-32	1.18724	0.263	0.165	1.9272e-27
n7	auts2a	1.80632e-23	1.05133	0.629	0.57	4.58625e-19
n7	sox6	4.40314e-15	1.0323	0.25	0.189	1.11796e-10
n8	scg2b	0	2.51922	0.579	0.197	0
n8	tcf7l2	0	1.96213	0.791	0.421	0
n8	cbln2b	0	2.41983	0.448	0.113	0
n8	adcy2b	1.17858e-238	2.02979	0.345	0.089	2.99242e-234
n8	sh3bp5la	2.78529e-193	1.71588	0.534	0.228	7.07185e-189
n8	im:7142702	9.90917e-190	2.18047	0.362	0.115	2.51594e-185
n8	CHST8	7.47686e-186	1.97372	0.273	0.07	1.89837e-181
n8	ak5	2.54116e-174	1.56832	0.521	0.226	6.452e-170
n8	slc6a17	1.17994e-157	1.65517	0.513	0.231	2.99586e-153
n8	GRIK3	1.62393e-147	1.70991	0.469	0.212	4.12315e-143
n8	slc35g2a	6.37696e-136	1.81647	0.364	0.142	1.61911e-131
n8	syt12	1.7018e-124	1.7932	0.255	0.081	4.32087e-120
n8	si:ch211-153j24.3	4.17809e-116	1.69287	0.341	0.137	1.06082e-111
n8	slc17a6a	2.85374e-114	1.3824	0.342	0.135	7.24565e-110
n8	adcyap1b	3.17355e-114	1.85218	0.458	0.227	8.05763e-110
n8	ebf1b	1.65482e-110	1.51408	0.56	0.326	4.20159e-106
n8	ntng1a	2.77012e-99	1.85565	0.299	0.122	7.03334e-95
n8	higd1a	1.45412e-98	1.71431	0.275	0.105	3.692e-94
n8	serpini1	6.98588e-97	1.35717	0.383	0.178	1.77371e-92
n8	si:ch211-195b13.1	8.92933e-89	1.44488	0.458	0.255	2.26716e-84
n8	tent5ba	7.18931e-88	1.59428	0.286	0.119	1.82536e-83
n8	hsp70.1	3.62936e-82	1.69748	0.513	0.32	9.21494e-78
n8	tmsb2	2.32154e-80	1.37853	0.39	0.197	5.89438e-76
n8	crema	3.52329e-80	1.38047	0.286	0.123	8.94564e-76
n8	tafa5l	5.13654e-77	1.49341	0.296	0.131	1.30417e-72
n8	cpne5b	4.36043e-74	1.33259	0.489	0.287	1.10711e-69
n8	dhrsx	1.58083e-73	1.36661	0.276	0.121	4.01371e-69
n8	vgf	1.11167e-66	1.54894	0.323	0.164	2.82254e-62
n8	arg2	4.9593e-60	1.38865	0.448	0.28	1.25917e-55
n8	sat1a.2	5.12646e-57	1.40118	0.383	0.225	1.30161e-52
n9	sox6	0	2.3599	0.578	0.176	0
n9	barhl1a	0	2.03154	0.524	0.141	0
n9	zgc:158291	0	3.6435	0.402	0.044	0
n9	pou4f1	0	2.30147	0.478	0.121	0
n9	meis2b	0	3.40796	0.422	0.085	0
n9	mcama	1.83632e-251	1.7137	0.548	0.195	4.66242e-247
n9	islr2	4.67176e-250	1.75268	0.493	0.16	1.18616e-245
n9	lhx9	1.81453e-246	1.40397	0.804	0.43	4.6071e-242
n9	shox	8.08657e-217	1.97271	0.415	0.132	2.05318e-212
n9	cyp2r1	8.60105e-201	2.47964	0.297	0.078	2.18381e-196
n9	mab21l2	1.25819e-164	1.28319	0.48	0.19	3.19453e-160
n9	lhx2b	5.56195e-161	1.42555	0.439	0.167	1.41218e-156
n9	mab21l1	1.95921e-160	1.21896	0.674	0.359	4.97444e-156
n9	ybx1	1.20202e-158	1.0685	0.834	0.607	3.05192e-154
n9	zc4h2	4.92966e-139	1.06024	0.719	0.445	1.25164e-134
n9	hnrnpabb	1.84386e-130	1.12526	0.643	0.365	4.68156e-126
n9	ctnnbip1	4.57564e-127	1.33494	0.487	0.232	1.16176e-122
n9	bcam	1.0123e-123	1.35197	0.459	0.209	2.57022e-119
n9	pou3f1	4.15254e-117	1.23658	0.435	0.192	1.05433e-112
n9	barhl2	7.65283e-100	1.35208	0.407	0.191	1.94305e-95
n9	bnc2	5.98422e-94	1.3296	0.384	0.179	1.51939e-89
n9	h2afva	2.56906e-92	1.07462	0.443	0.221	6.52285e-88
n9	rcan1a	6.61775e-92	1.09647	0.468	0.244	1.68025e-87
n9	dbi	1.99779e-91	1.23012	0.355	0.158	5.07239e-87
n9	insm1a	7.93254e-88	1.16411	0.376	0.174	2.01407e-83
n9	pou4f2	1.69516e-86	1.56075	0.392	0.194	4.304e-82
n9	slc25a55a	3.21868e-85	1.21389	0.356	0.164	8.17223e-81
n9	sv2bb	1.01662e-72	1.22351	0.278	0.12	2.5812e-68
n9	cdc42ep4a	2.29139e-71	1.07407	0.331	0.156	5.81783e-67
n9	foxp2	2.76373e-52	1.10402	0.373	0.218	7.0171e-48
n10	sema5a	0	4.48607	0.639	0.116	0
n10	FAT4	0	3.94706	0.501	0.043	0
n10	barhl1a	0	2.53969	0.595	0.139	0
n10	rbfox3b	0	2.14032	0.668	0.239	0
n10	nrp2b	0	2.18592	0.654	0.229	0
n10	rab6ba	0	2.089	0.662	0.247	0
n10	barhl1b	0	3.29836	0.469	0.056	0
n10	shox	0	2.1501	0.526	0.128	0
n10	brinp3b	0	2.80896	0.408	0.071	0
n10	lhfpl6	0	2.8841	0.382	0.072	0
n10	tafa5b	0	2.61814	0.378	0.074	0
n10	ddx31	6.17945e-304	3.09541	0.265	0.044	1.56896e-299
n10	mef2cb	1.10015e-302	1.82039	0.61	0.216	2.79327e-298
n10	erbb4b	1.22163e-291	1.67962	0.638	0.239	3.10172e-287
n10	grip2b	5.82539e-272	1.77159	0.708	0.323	1.47907e-267
n10	cyth3a	2.19932e-260	1.88731	0.54	0.19	5.58408e-256
n10	btbd6a	1.78119e-253	2.24417	0.34	0.081	4.52244e-249
n10	dennd1b	1.37809e-252	2.38003	0.419	0.125	3.49897e-248
n10	ptprdb	7.04476e-245	1.93628	0.597	0.254	1.78866e-240
n10	hs3st4	4.09438e-232	1.70747	0.842	0.541	1.03956e-227
n10	brf1a	1.04707e-226	2.78906	0.25	0.051	2.6585e-222
n10	plppr5b	1.11251e-195	1.98491	0.384	0.123	2.82465e-191
n10	nedd9	1.08836e-192	2.04797	0.382	0.122	2.76335e-188
n10	bnc2	6.75381e-187	2.0387	0.455	0.176	1.71479e-182
n10	tafa1a	1.71883e-182	2.66182	0.306	0.088	4.3641e-178
n10	crhr1	2.38625e-181	1.89043	0.459	0.177	6.0587e-177
n10	cadm2b	1.43407e-165	1.67133	0.482	0.202	3.6411e-161
n10	tafa5l	1.94078e-154	1.69065	0.367	0.128	4.92764e-150
n10	spon1b	2.3377e-146	1.69177	0.341	0.117	5.93541e-142
n10	dacha	3.88888e-18	2.62231	0.262	0.193	9.87386e-14
n11	nfixb	0	2.52557	0.879	0.246	0
n11	nfixa	0	2.7683	0.736	0.15	0
n11	tal1	0	2.59484	0.808	0.265	0
n11	nfia	0	2.42814	0.735	0.203	0
n11	pax7a	0	2.22613	0.69	0.234	0
n11	satb1b	0	2.92452	0.543	0.137	0
n11	nme4	0	3.95198	0.365	0.027	0
n11	eml1	4.48957e-256	1.98026	0.688	0.313	1.1399e-251
n11	pxdn	4.73886e-243	2.74928	0.311	0.068	1.2032e-238
n11	zfpm2a	1.59689e-232	1.47218	0.899	0.597	4.05451e-228
n11	dscama	1.18131e-216	1.37023	0.78	0.408	2.99935e-212
n11	pax7b	9.10226e-189	1.74146	0.534	0.207	2.31106e-184
n11	xpo6	6.37379e-185	2.74046	0.255	0.059	1.61831e-180
n11	TCF4	6.34184e-162	1.74998	0.385	0.128	1.61019e-157
n11	otx1	2.51887e-160	1.75676	0.334	0.099	6.39541e-156
n11	zgc:153901	1.1266e-142	2.13329	0.263	0.072	2.86044e-138
n11	cd3eap	2.05669e-140	1.95662	0.355	0.124	5.22195e-136
n11	bach2a	4.37355e-135	1.73827	0.439	0.184	1.11045e-130
n11	zfpm2b	1.00271e-125	1.49448	0.483	0.219	2.54589e-121
n11	emx2	3.6558e-117	1.38398	0.35	0.127	9.28209e-113
n11	pcxb	4.91916e-115	1.85617	0.375	0.153	1.24897e-110
n11	zgc:162344	1.11934e-106	1.75498	0.3	0.108	2.84201e-102
n11	nr6a1a	3.47864e-105	1.38801	0.475	0.231	8.83227e-101
n11	dll4	1.68895e-95	1.38688	0.404	0.184	4.28824e-91
n11	TMEM114	1.98429e-91	1.74736	0.261	0.094	5.03812e-87
n11	lrch1	5.17384e-86	1.59982	0.356	0.163	1.31364e-81
n11	lrfn4b	7.48223e-81	1.52475	0.337	0.151	1.89974e-76
n11	si:ch211-186j3.6	4.37089e-62	1.45882	0.577	0.407	1.10977e-57
n11	tns1b	1.46308e-61	1.92658	0.305	0.151	3.71476e-57
n11	her15.1	2.9712e-57	1.41021	0.304	0.147	7.54388e-53
n12	nfixb	0	1.78485	0.801	0.251	0
n12	nfia	0	2.24522	0.739	0.204	0
n12	cxcl14	0	3.26938	0.63	0.149	0
n12	znf536	0	1.79773	0.815	0.357	0
n12	chrna2b	0	6.06187	0.364	0.01	0
n12	ebf3a.1	0	2.15765	0.972	0.636	0
n12	fndc5b	0	2.86165	0.393	0.081	0
n12	pcdh7b	0	1.83182	0.934	0.67	0
n12	stxbp1b	0	3.22909	0.291	0.039	0
n12	neto1l	8.25349e-287	2.57494	0.479	0.133	2.09556e-282
n12	otx1	7.07404e-274	2.37222	0.406	0.097	1.7961e-269
n12	si:ch211-285f17.1	6.36999e-270	3.35627	0.284	0.051	1.61734e-265
n12	slc1a7b	1.91323e-266	2.76104	0.289	0.052	4.8577e-262
n12	gulp1b	8.88772e-266	2.65305	0.386	0.091	2.25659e-261
n12	SYNPR	5.22812e-261	1.99974	0.52	0.16	1.32742e-256
n12	BX927333.1	2.55068e-256	1.8899	0.575	0.199	6.47618e-252
n12	tns1b	3.23059e-256	2.32139	0.487	0.146	8.20246e-252
n12	fgf11b	9.27587e-241	2.02958	0.487	0.147	2.35514e-236
n12	sox2	1.58533e-240	2.53642	0.29	0.056	4.02516e-236
n12	zeb2b	5.94088e-219	2.0861	0.684	0.362	1.50839e-214
n12	klhl4	3.74542e-208	2.25976	0.486	0.172	9.50963e-204
n12	fgf11a	6.54822e-198	2.6363	0.262	0.055	1.66259e-193
n12	sphkap	1.12426e-195	2.16097	0.36	0.099	2.85449e-191
n12	nxn	5.6177e-185	2.37305	0.287	0.068	1.42633e-180
n12	rxraa	2.45111e-175	1.83217	0.524	0.215	6.22337e-171
n12	esrrga	2.08373e-130	1.92267	0.3	0.093	5.2906e-126
n12	usp54b	3.98885e-129	1.8283	0.42	0.169	1.01277e-124
n12	hs6st1a	2.9953e-86	2.04925	0.503	0.303	7.60507e-82
n12	fstl4	1.07969e-79	2.56232	0.274	0.111	2.74135e-75
n12	gchfr	9.76102e-72	1.81557	0.253	0.1	2.47832e-67
n13	BX927333.1	0	3.78296	0.827	0.193	0
n13	crhr1	0	2.31244	0.596	0.176	0
n13	gfra4a	0	3.49301	0.74	0.328	0
n13	pth2r	0	3.18078	0.371	0.056	0
n13	BEND4	0	3.95347	0.299	0.026	0
n13	FP236331.1	0	5.44811	0.271	0.009	0
n13	vav3b	2.30493e-280	2.87155	0.412	0.093	5.85221e-276
n13	edil3a	1.15615e-254	1.99173	0.866	0.57	2.93547e-250
n13	unc5db	2.13821e-252	2.36724	0.517	0.153	5.42892e-248
n13	gfra2b	5.81267e-250	2.301	0.474	0.128	1.47584e-245
n13	dacha	1.37538e-242	2.27537	0.546	0.185	3.49209e-238
n13	tkta	3.32381e-232	2.30789	0.378	0.088	8.43917e-228
n13	pvalb6	5.44631e-226	1.99186	0.482	0.141	1.38282e-221
n13	emid1	3.04457e-222	2.09342	0.311	0.062	7.73017e-218
n13	calb2a	1.64289e-214	2.25368	0.46	0.135	4.17129e-210
n13	doc2b	8.62792e-210	2.5954	0.343	0.081	2.19063e-205
n13	kcnj5	2.60321e-197	2.55529	0.268	0.053	6.60954e-193
n13	rtn4r	7.99204e-195	1.83815	0.8	0.463	2.02918e-190
n13	mllt3	9.20591e-193	2.59507	0.331	0.08	2.33738e-188
n13	nrip2	7.30178e-185	2.06222	0.364	0.095	1.85392e-180
n13	rgs16	2.35988e-170	1.97314	0.473	0.164	5.99173e-166
n13	dok6	1.37035e-163	2.56304	0.297	0.074	3.47933e-159
n13	spon1b	1.1076e-154	2.45521	0.375	0.118	2.81219e-150
n13	si:dkey-220k22.1	3.60937e-139	2.14407	0.277	0.073	9.16419e-135
n13	efhd2	4.79647e-138	2.18339	0.398	0.143	1.21782e-133
n13	cdh22	2.91683e-126	1.855	0.39	0.14	7.40583e-122
n13	luzp1	2.22371e-125	2.04766	0.28	0.079	5.64601e-121
n13	tshz1	1.34572e-108	1.87535	0.58	0.343	3.4168e-104
n13	nptnb	5.54101e-76	1.83907	0.432	0.223	1.40686e-71
n13	gfra1a	1.63593e-67	2.5439	0.261	0.107	4.15364e-63
n14	kcnd2	5.91975e-134	1.66462	0.631	0.338	1.50303e-129
n14	adgrb1a	2.85659e-133	1.39932	0.702	0.412	7.25288e-129
n14	tfap2b	1.11639e-132	1.42884	0.49	0.194	2.83451e-128
n14	b3glcta	4.43906e-132	2.06374	0.425	0.164	1.12708e-127
n14	gria3b	7.97344e-122	1.29956	0.788	0.557	2.02446e-117
n14	gata3	8.46916e-122	1.68233	0.451	0.184	2.15032e-117
n14	pax7a	4.48236e-112	1.47637	0.518	0.242	1.13807e-107
n14	frmpd3	2.16221e-99	1.53551	0.455	0.206	5.48985e-95
n14	pax7b	8.69548e-98	1.53654	0.462	0.211	2.20778e-93
n14	nxph1	1.28376e-93	2.22485	0.367	0.158	3.25946e-89
n14	chn2	1.17971e-89	1.73748	0.278	0.096	2.99529e-85
n14	srrm4	1.66324e-84	1.5399	0.478	0.248	4.22297e-80
n14	gfra2a	1.73228e-82	1.5816	0.379	0.167	4.39827e-78
n14	si:dkey-175g6.2	2.21133e-80	2.01962	0.269	0.097	5.61457e-76
n14	asic1b	2.64437e-72	1.41134	0.3	0.12	6.71404e-68
n14	ptprub	3.5276e-68	1.55916	0.56	0.357	8.95658e-64
n14	NPAS3	1.47373e-66	1.34104	0.726	0.544	3.7418e-62
n14	tnr	6.70525e-65	1.34128	0.454	0.251	1.70246e-60
n14	kcnh3	8.5996e-59	1.56517	0.319	0.15	2.18344e-54
n14	si:ch73-72b7.1	1.01919e-58	1.7598	0.264	0.112	2.58773e-54
n14	ptprfb	5.88042e-55	1.2989	0.6	0.433	1.49304e-50
n14	SGCZ	8.38688e-55	1.31159	0.378	0.197	2.12943e-50
n14	gfra2b	3.7858e-53	1.40312	0.29	0.134	9.61214e-49
n14	pcdh15b	4.99142e-53	1.69196	0.259	0.114	1.26732e-48
n14	raly	4.33941e-46	1.37299	0.465	0.3	1.10178e-41
n14	vgf	4.49508e-46	1.54944	0.317	0.167	1.1413e-41
n14	adamtsl3	5.24239e-46	1.39331	0.309	0.159	1.33104e-41
n14	crim1	1.07454e-44	1.38275	0.392	0.226	2.72825e-40
n14	gata2a	5.98771e-43	1.31661	0.288	0.144	1.52028e-38
n14	dpp6a	2.18353e-32	1.3087	0.349	0.217	5.54397e-28
n15	bnc2	0	3.01549	0.775	0.17	0
n15	pou2f2a.1	0	2.92898	0.692	0.163	0
n15	onecutl	0	5.74002	0.398	0.009	0
n15	onecut1	0	5.41191	0.39	0.011	0
n15	onecut3b	0	4.51684	0.402	0.028	0
n15	sema3gb	0	3.33969	0.285	0.031	0
n15	ctss2.2	0	5.40871	0.256	0.007	0
n15	erfl1	2.92276e-266	2.48106	0.328	0.059	7.42088e-262
n15	bcam	5.39164e-258	1.88866	0.633	0.207	1.36894e-253
n15	mab21l2	2.56871e-255	2.17848	0.595	0.19	6.52196e-251
n15	islr2	2.5487e-238	1.95648	0.541	0.163	6.47116e-234
n15	robo1	7.80185e-227	2.02329	0.77	0.372	1.98089e-222
n15	kif26ab	7.44334e-171	1.71194	0.473	0.154	1.88986e-166
n15	tmsb	5.77487e-166	1.99862	0.514	0.191	1.46624e-161
n15	mcama	3.79017e-164	1.48418	0.541	0.199	9.62324e-160
n15	pou6f2	3.68675e-153	2.02483	0.341	0.096	9.36067e-149
n15	CACNA2D1	4.95834e-147	1.82941	0.417	0.137	1.25892e-142
n15	gli3	1.19174e-142	1.69681	0.468	0.172	3.02584e-138
n15	rapgef5b	6.77984e-125	2.48101	0.265	0.072	1.7214e-120
n15	arhgef1b	1.19718e-117	2.22257	0.255	0.069	3.03965e-113
n15	barhl2	1.4714e-114	1.47665	0.468	0.192	3.73589e-110
n15	arhgdig	7.89361e-111	1.94789	0.31	0.1	2.00419e-106
n15	lrp8	4.37402e-102	1.4789	0.763	0.503	1.11056e-97
n15	pou4f1	1.13644e-97	1.4803	0.354	0.129	2.88542e-93
n15	efnb2a	5.38362e-95	1.54233	0.383	0.153	1.3669e-90
n15	rnd3a	1.21829e-82	1.28483	0.461	0.218	3.09324e-78
n15	znf503	1.26789e-81	1.5552	0.307	0.115	3.21918e-77
n15	tfap2d	1.3169e-74	1.36235	0.297	0.114	3.34361e-70
n15	nptx1l	6.79657e-56	1.34017	0.315	0.144	1.72565e-51
n15	syne1a	6.09533e-40	1.57214	0.329	0.184	1.5476e-35
n16	lhx1a	0	2.5498	0.65	0.156	0
n16	nxph2b	0	3.68713	0.461	0.059	0
n16	ndnf	0	3.56243	0.296	0.033	0
n16	esrrga	5.00667e-284	2.35627	0.425	0.091	1.27119e-279
n16	asic1b	1.08166e-250	3.13072	0.447	0.116	2.74634e-246
n16	ebf3a.1	9.61253e-249	1.53568	0.939	0.639	2.44062e-244
n16	gata2a	1.16006e-243	2.17293	0.496	0.138	2.9454e-239
n16	uncx	8.91047e-243	2.36083	0.554	0.179	2.26237e-238
n16	spon1a	1.75744e-231	3.08667	0.368	0.086	4.46214e-227
n16	cdh23	1.12021e-206	2.84634	0.28	0.055	2.8442e-202
n16	cntnap2a	4.19564e-173	1.59784	0.815	0.513	1.06527e-168
n16	gata3	1.69051e-158	1.77159	0.497	0.183	4.29222e-154
n16	gli3	5.78128e-115	2.43482	0.414	0.174	1.46787e-110
n16	rgs16	1.49083e-113	1.70887	0.424	0.166	3.78521e-109
n16	gpr22b	3.68492e-107	1.87326	0.324	0.11	9.35601e-103
n16	ppp1r1b	1.26363e-106	2.29715	0.29	0.093	3.20835e-102
n16	sox14	4.52936e-106	1.61042	0.329	0.11	1.15001e-101
n16	KHDRBS3	3.16584e-98	1.59637	0.393	0.159	8.03808e-94
n16	ptprfa	7.37667e-92	1.548	0.494	0.249	1.87294e-87
n16	adarb2	3.52581e-90	1.81529	0.354	0.143	8.95203e-86
n16	cxcl14	3.97325e-89	1.75392	0.377	0.159	1.00881e-84
n16	si:dkey-175g6.2	1.31394e-88	1.72039	0.284	0.097	3.33609e-84
n16	fras1	9.99208e-88	1.74378	0.284	0.098	2.53699e-83
n16	cntn5	1.15738e-78	1.46043	0.382	0.168	2.93859e-74
n16	samd10b	5.07581e-66	1.47964	0.354	0.163	1.28875e-61
n16	gfra2b	2.90852e-63	1.67763	0.305	0.133	7.38474e-59
n16	mdga1	3.05867e-59	1.73627	0.456	0.269	7.76595e-55
n16	hs6st1b	3.64895e-58	1.84771	0.274	0.117	9.26468e-54
n16	scrt1a	4.87025e-47	1.56457	0.294	0.144	1.23656e-42
n16	cdh24b	7.48788e-40	1.90316	0.302	0.165	1.90117e-35
n17	pcbp3	0	4.01208	0.732	0.08	0
n17	adgrb1a	0	2.76116	0.889	0.408	0
n17	col14a1a	0	4.00399	0.594	0.119	0
n17	adarb2	0	2.87742	0.557	0.137	0
n17	gjd2b	0	3.91218	0.37	0.033	0
n17	CABZ01113373.1	0	3.38405	0.408	0.071	0
n17	pbx3a	0	2.72673	0.397	0.072	0
n17	kcnq5b	0	3.82453	0.362	0.051	0
n17	sv2ca	0	4.63808	0.288	0.019	0
n17	ptprt.1	2.97048e-291	2.33934	0.632	0.196	7.54206e-287
n17	frem2a	3.45954e-291	2.83558	0.418	0.085	8.78378e-287
n17	si:ch211-216b21.2	4.42561e-290	3.04252	0.312	0.048	1.12366e-285
n17	ndnf	2.65783e-268	3.63255	0.25	0.034	6.74822e-264
n17	kcnab1b	2.22343e-234	2.70901	0.342	0.069	5.64528e-230
n17	uncx	8.36282e-185	1.74981	0.533	0.18	2.12332e-180
n17	gria1a	4.47879e-160	1.81894	0.707	0.372	1.13716e-155
n17	meis2a	2.30547e-158	1.83625	0.637	0.312	5.85358e-154
n17	dhrsx	2.09455e-141	1.99204	0.385	0.12	5.31807e-137
n17	sox5	1.72286e-138	2.39045	0.298	0.08	4.37434e-134
n17	FRMD5	1.57826e-137	1.74189	0.711	0.39	4.0072e-133
n17	cabp1b	4.38339e-129	2.00204	0.312	0.088	1.11294e-124
n17	rap1gap2b	6.84847e-112	2.08353	0.271	0.078	1.73883e-107
n17	mid2	1.32119e-111	1.93291	0.452	0.192	3.35449e-107
n17	kazna	2.98497e-108	2.19449	0.25	0.068	7.57883e-104
n17	npdc1b	4.80354e-108	1.91187	0.377	0.139	1.21962e-103
n17	dtnbp1b	1.74074e-104	1.92781	0.356	0.128	4.41974e-100
n17	sez6l	6.74921e-98	1.87826	0.294	0.095	1.71363e-93
n17	SAMD5	1.497e-79	1.84764	0.256	0.085	3.80087e-75
n17	cntn4	2.40857e-69	2.2228	0.431	0.228	6.11536e-65
n17	fstl4	5.7572e-69	1.78665	0.284	0.111	1.46175e-64
n18	dmbx1a	0	4.09285	0.496	0.043	0
n18	calb2b	2.3211e-306	3.46719	0.466	0.095	5.89327e-302
n18	tiam1a	6.89895e-250	3.02301	0.366	0.068	1.75164e-245
n18	zfhx3	5.83824e-239	1.70919	0.862	0.428	1.48233e-234
n18	msi2b	9.25056e-192	1.8526	0.895	0.57	2.34872e-187
n18	znf385a	1.09506e-173	1.83596	0.704	0.312	2.78035e-169
n18	mfge8b	9.50368e-172	2.5989	0.319	0.07	2.41299e-167
n18	crhr1	4.72999e-149	1.75783	0.515	0.181	1.20094e-144
n18	caska	5.68522e-132	1.72563	0.671	0.34	1.44348e-127
n18	CU468723.2	3.25852e-130	1.92963	0.375	0.111	8.27338e-126
n18	cdh18a	1.40315e-129	1.93489	0.392	0.121	3.56259e-125
n18	meis1b	2.01367e-123	1.9408	0.533	0.229	5.11272e-119
n18	calcr	1.08778e-121	1.96695	0.431	0.151	2.76188e-117
n18	fgf11b	2.5959e-119	1.6268	0.439	0.152	6.59098e-115
n18	rims2a	1.84925e-111	1.67919	0.562	0.258	4.69524e-107
n18	tshz3b	1.83071e-109	2.4839	0.503	0.23	4.64816e-105
n18	dtnbp1b	3.05407e-109	1.99754	0.377	0.129	7.75427e-105
n18	lrrc4ca	2.93571e-108	1.67111	0.635	0.336	7.45377e-104
n18	samd10b	4.05301e-104	1.90852	0.424	0.162	1.02906e-99
n18	gabra3	9.28591e-102	1.9668	0.389	0.139	2.35769e-97
n18	cntnap2a	8.23776e-93	1.62357	0.765	0.516	2.09157e-88
n18	rxraa	2.31687e-89	1.91394	0.477	0.22	5.88254e-85
n18	mef2aa	6.33814e-84	2.05437	0.438	0.2	1.60925e-79
n18	ek1	3.25391e-82	1.79517	0.371	0.146	8.26169e-78
n18	znf385b	1.99504e-79	2.01127	0.455	0.224	5.0654e-75
n18	btbd6b	5.359e-77	1.72755	0.435	0.204	1.36065e-72
n18	tafa5a	3.8924e-76	1.64064	0.431	0.194	9.88279e-72
n18	zfpm1	8.61389e-72	1.71678	0.273	0.093	2.18707e-67
n18	otx1	1.72718e-61	1.65177	0.275	0.104	4.3853e-57
n18	znf804a	9.38158e-54	1.85746	0.445	0.252	2.38198e-49
n19	atf5b	0	3.44095	0.604	0.1	0
n19	atf5a	0	3.69938	0.483	0.053	0
n19	cebpa	0	3.84063	0.287	0.027	0
n19	ddit3	8.86484e-161	2.023	0.788	0.432	2.25078e-156
n19	cadm1b	1.03451e-157	2.18814	0.441	0.127	2.62663e-153
n19	cadm1a	9.43802e-82	1.80653	0.659	0.415	2.39631e-77
n19	mars	2.36264e-77	1.80685	0.31	0.107	5.99874e-73
n19	NPAS3	2.47578e-66	1.62249	0.74	0.545	6.286e-62
n19	meis2b	3.83619e-66	1.49724	0.277	0.095	9.7401e-62
n19	adcy2a	1.62314e-63	1.68066	0.27	0.094	4.12114e-59
n19	mafgb	5.96475e-59	1.56247	0.306	0.12	1.51445e-54
n19	hunk	1.94409e-58	1.48664	0.402	0.187	4.93605e-54
n19	mdga1	1.09116e-53	1.31432	0.495	0.269	2.77047e-49
n19	ntng2a	3.37116e-51	1.90253	0.397	0.206	8.55937e-47
n19	robo1	1.58386e-48	1.28486	0.586	0.379	4.02142e-44
n19	grid1a	1.79333e-46	1.09354	0.549	0.338	4.55326e-42
n19	CACNA2D1	2.99386e-44	1.22973	0.312	0.141	7.60141e-40
n19	sulf2b	3.69436e-39	1.54547	0.273	0.124	9.37999e-35
n19	gpc3	1.03722e-38	1.40002	0.295	0.138	2.6335e-34
n19	irf2bp2b	4.23583e-38	1.33708	0.328	0.165	1.07548e-33
n19	shank3a	2.29746e-36	1.26918	0.415	0.243	5.83325e-32
n19	gadd45ga	1.26176e-35	1.28058	0.398	0.226	3.2036e-31
n19	pou4f2	1.95879e-35	1.52513	0.36	0.198	4.97338e-31
n19	foxp2	1.13891e-33	1.25365	0.384	0.221	2.89168e-29
n19	dpp6b	1.72136e-32	1.15972	0.42	0.257	4.37053e-28
n19	fgfr3	1.00133e-30	1.2132	0.255	0.122	2.54237e-26
n19	islr2	5.1881e-30	1.12134	0.32	0.171	1.31726e-25
n19	shox	8.4147e-26	1.11809	0.268	0.141	2.13649e-21
n19	tfe3a	1.17644e-25	1.13694	0.281	0.152	2.98698e-21
n19	taok3a	1.22336e-23	1.08045	0.272	0.149	3.10612e-19
n20	pitx2	0	7.00126	0.758	0.014	0
n20	vim	0	4.22337	0.409	0.044	0
n20	notch1b	0	4.02134	0.306	0.02	0
n20	sall1a	0	5.27536	0.275	0.008	0
n20	onecut1	0	3.80474	0.282	0.017	0
n20	robo3	1.05917e-291	3.58813	0.626	0.143	2.68923e-287
n20	robo1	2.09885e-286	2.61304	0.91	0.374	5.32899e-282
n20	her9	5.15339e-268	3.47734	0.435	0.073	1.30845e-263
n20	bnc2	4.05174e-260	2.20377	0.689	0.178	1.02874e-255
n20	foxp4	4.23915e-245	1.99336	0.823	0.296	1.07632e-240
n20	npas1	5.89968e-200	3.04382	0.312	0.048	1.49793e-195
n20	sulf2a	5.03686e-185	2.95345	0.262	0.037	1.27886e-180
n20	fign	1.17883e-145	2.43237	0.35	0.077	2.99304e-141
n20	gli3	2.91317e-145	1.71631	0.556	0.174	7.39655e-141
n20	her15.2	8.9756e-131	2.74118	0.496	0.162	2.2789e-126
n20	mab21l2	1.17659e-101	1.62206	0.525	0.196	2.98737e-97
n20	elovl6	2.46226e-98	1.79999	0.501	0.188	6.25168e-94
n20	uncx	8.37879e-98	1.6162	0.505	0.184	2.12737e-93
n20	her15.1	4.43541e-95	2.56102	0.423	0.147	1.12615e-90
n20	tfap2d	1.63999e-91	1.66967	0.373	0.114	4.16395e-87
n20	thsd7ba	2.22274e-85	1.44953	0.723	0.394	5.64354e-81
n20	lhx2b	2.29e-84	1.44772	0.469	0.173	5.8143e-80
n20	slc35f1	1.45957e-76	1.71898	0.449	0.178	3.70586e-72
n20	tmsb	1.70414e-73	1.76311	0.466	0.196	4.32681e-69
n20	cd99l2	4.44024e-67	1.518	0.501	0.229	1.12738e-62
n20	luzp2	2.69937e-61	1.6176	0.795	0.579	6.8537e-57
n20	map1b	3.52049e-59	1.63604	0.269	0.086	8.93852e-55
n20	rasgef1ba	4.44083e-52	1.59472	0.332	0.133	1.12753e-47
n20	tmsb2	7.47376e-45	1.54951	0.412	0.201	1.89759e-40
n20	ptprga	1.87242e-43	1.42563	0.758	0.611	4.75406e-39
n21	sox2	0	3.32752	0.425	0.058	0
n21	fgf11b	3.3476e-259	2.57591	0.632	0.15	8.49955e-255
n21	slc6a1b	9.9844e-209	1.86356	0.952	0.555	2.53504e-204
n21	zeb2a	1.87641e-204	2.15391	0.776	0.301	4.76421e-200
n21	cdh22	2.64932e-199	2.59612	0.544	0.14	6.72662e-195
n21	prdm8b	2.53513e-177	2.84215	0.275	0.04	6.43668e-173
n21	brinp3a.1	2.69588e-176	2.43727	0.454	0.105	6.84485e-172
n21	gad1b	2.35668e-167	1.95395	0.737	0.291	5.9836e-163
n21	hs3st4	4.76595e-165	2.43565	0.884	0.548	1.21007e-160
n21	camkk1a	1.4293e-156	2.8062	0.367	0.079	3.629e-152
n21	foxp4	1.46307e-151	2.89044	0.663	0.299	3.71473e-147
n21	msi2a	6.78178e-147	2.08764	0.6	0.205	1.72189e-142
n21	clstn2	1.21629e-140	2.30559	0.868	0.541	3.08817e-136
n21	fign	1.85094e-128	3.15412	0.333	0.078	4.69954e-124
n21	esrrga	3.61695e-116	3.02206	0.356	0.096	9.18344e-112
n21	rgs16	1.92307e-101	2.0077	0.475	0.168	4.88268e-97
n21	nxph2b	2.7627e-100	2.0271	0.286	0.067	7.01451e-96
n21	cabp1b	2.35769e-87	1.89236	0.322	0.091	5.98618e-83
n21	sdk2b	2.79957e-84	1.97027	0.433	0.159	7.10811e-80
n21	si:dkey-220k22.1	1.25052e-83	2.16979	0.283	0.075	3.17507e-79
n21	slc24a4a	1.37296e-81	1.81494	0.373	0.122	3.48594e-77
n21	sergef	6.59305e-77	1.87101	0.348	0.113	1.67398e-72
n21	kcnc1b	9.05616e-73	1.75255	0.273	0.076	2.29936e-68
n21	fam20cb	1.83302e-63	2.3903	0.297	0.1	4.65404e-59
n21	spock3	2.40407e-58	1.94684	0.535	0.292	6.10392e-54
n21	gtdc1	2.19557e-55	1.76408	0.257	0.082	5.57455e-51
n21	SAMD5	4.41937e-53	1.91352	0.259	0.087	1.12208e-48
n21	utrn	5.07437e-51	1.84989	0.292	0.108	1.28838e-46
n21	unc5db	8.58333e-50	1.97538	0.365	0.161	2.17931e-45
n21	mtnr1aa	1.55789e-46	2.06425	0.254	0.092	3.95548e-42
n22	nfixa	1.94619e-268	2.51839	0.714	0.163	4.94138e-264
n22	htr4	7.25317e-265	3.71794	0.315	0.032	1.84158e-260
n22	satb1b	5.72859e-253	3.8426	0.63	0.145	1.45449e-248
n22	nfixb	2.91936e-220	1.88701	0.834	0.261	7.41227e-216
n22	dmbx1a	5.11062e-196	2.93715	0.345	0.05	1.29759e-191
n22	si:ch211-216b21.2	9.74042e-187	3.21904	0.34	0.051	2.47309e-182
n22	gli3	1.45066e-178	2.55461	0.616	0.174	3.68323e-174
n22	nfia	1.51888e-138	1.75537	0.655	0.216	3.85645e-134
n22	calcr	2.29836e-135	2.50508	0.521	0.152	5.83553e-131
n22	fgf11a	8.55886e-122	2.97447	0.303	0.059	2.17309e-117
n22	cacna1ia	2.17854e-114	1.79724	0.599	0.209	5.5313e-110
n22	znf536	7.95071e-111	1.78485	0.752	0.367	2.01869e-106
n22	BX927333.1	3.77561e-107	1.76756	0.576	0.206	9.58627e-103
n22	rxraa	9.81926e-100	2.46264	0.565	0.221	2.49311e-95
n22	caln1	4.8314e-96	2.44324	0.349	0.09	1.22669e-91
n22	CR381531.2	9.28068e-95	2.25001	0.458	0.149	2.35637e-90
n22	tafa5b	2.12674e-88	2.56124	0.321	0.083	5.39979e-84
n22	fgf11b	1.17819e-87	1.87896	0.464	0.154	2.99141e-83
n22	CABZ01050944.1	5.45746e-81	1.80871	0.502	0.183	1.38565e-76
n22	irx1a	1.4064e-73	2.18899	0.288	0.076	3.57085e-69
n22	trhde.2	4.5091e-69	2.37734	0.412	0.152	1.14486e-64
n22	gulp1b	2.68199e-66	1.96939	0.323	0.097	6.80956e-62
n22	trhde.2.1	4.63677e-66	2.57161	0.351	0.118	1.17728e-61
n22	whrna	1.55962e-63	2.26375	0.311	0.098	3.95987e-59
n22	etv5a	3.16281e-58	1.89012	0.363	0.129	8.03036e-54
n22	epha3	4.28232e-57	1.77611	0.37	0.135	1.08728e-52
n22	ptprt.1	4.67779e-54	2.24884	0.448	0.204	1.18769e-49
n22	nfic	4.89643e-51	1.79406	0.284	0.093	1.2432e-46
n22	spon1b	9.49574e-25	1.9668	0.263	0.124	2.41097e-20
n22	mef2aa	1.31666e-15	2.98551	0.307	0.205	3.343e-11
n23	msi2a	0	4.06049	0.886	0.202	0
n23	pvalb6	0	4.22344	0.81	0.142	0
n23	esrrb	0	6.17411	0.682	0.029	0
n23	cxcl14	0	3.48027	0.748	0.157	0
n23	tspan18a	0	5.07064	0.622	0.04	0
n23	esrrga	0	3.00076	0.622	0.094	0
n23	kcnh2a	0	6.87632	0.535	0.01	0
n23	hcn2b	0	4.232	0.537	0.063	0
n23	auts2b	0	5.05905	0.498	0.027	0
n23	plcl1	0	4.85042	0.514	0.05	0
n23	alpl	0	4.9567	0.347	0.014	0
n23	pdgfbb	0	6.80962	0.279	0.004	0
n23	calb2a	4.34601e-268	4.13913	0.647	0.138	1.10345e-263
n23	gxylt2	6.51545e-255	3.98656	0.258	0.021	1.65427e-250
n23	dachd	5.84569e-242	3.16836	0.781	0.236	1.48422e-237
n23	clybl	7.29014e-233	3.65911	0.465	0.075	1.85097e-228
n23	pip5k1bb	1.86719e-217	4.04459	0.271	0.027	4.74081e-213
n23	SORCS3	5.02574e-198	2.97959	0.671	0.187	1.27604e-193
n23	agbl1	1.53635e-190	4.36144	0.254	0.027	3.9008e-186
n23	erbb4a	2.494e-172	3.08658	0.378	0.064	6.33226e-168
n23	slc22a23	3.54303e-169	3.15422	0.316	0.046	8.99576e-165
n23	sulf2a	3.10187e-160	3.18043	0.279	0.037	7.87564e-156
n23	dachc	6.13148e-155	3.07273	0.281	0.039	1.55678e-150
n23	qkia	3.84256e-148	2.71578	0.624	0.208	9.75627e-144
n23	rgs16	8.98403e-147	2.70834	0.581	0.168	2.28105e-142
n23	rrad	2.36669e-146	2.71146	0.467	0.109	6.00902e-142
n23	crhr2	4.78972e-145	3.09904	0.267	0.037	1.21611e-140
n23	pex5la	2.39379e-136	2.78458	0.395	0.083	6.07782e-132
n23	thsd7bb	7.80693e-134	2.84968	0.277	0.043	1.98218e-129
n23	gdpd5b	1.43636e-108	2.85075	0.312	0.064	3.64691e-104
n24	tead1b	0	4.96726	0.622	0.059	0
n24	INSM2	0	6.45661	0.42	0.009	0
n24	nfixa	3.66923e-286	3.23239	0.753	0.164	9.31617e-282
n24	nfixb	4.86335e-269	2.63332	0.896	0.261	1.2348e-264
n24	hs6st3b	2.11169e-249	3.53032	0.322	0.031	5.36158e-245
n24	cdh24b	2.05051e-212	3.66339	0.647	0.163	5.20624e-208
n24	si:dkey-112m2.1	9.1938e-181	3.56468	0.502	0.106	2.33431e-176
n24	stard13b	1.47413e-173	4.07426	0.251	0.027	3.74282e-169
n24	nfia	9.35454e-151	2.75711	0.676	0.217	2.37512e-146
n24	si:ch73-127m5.1	2.57686e-150	2.83265	0.567	0.155	6.54265e-146
n24	grik1a	2.41511e-131	3.14196	0.371	0.073	6.13197e-127
n24	tal1	2.32923e-127	2.15191	0.727	0.279	5.91391e-123
n24	SYNPR	6.02409e-110	2.17367	0.54	0.167	1.52952e-105
n24	KCNB2	7.84667e-109	3.21031	0.456	0.128	1.99227e-104
n24	gulp1a	8.38426e-103	2.41727	0.32	0.065	2.12876e-98
n24	si:dkey-238f9.1	1.3846e-102	2.27869	0.473	0.137	3.51551e-98
n24	drp2	1.69255e-98	2.28525	0.587	0.224	4.29737e-94
n24	zeb1b	3.32093e-95	2.46939	0.449	0.134	8.43185e-91
n24	gad1a	1.13206e-87	2.42569	0.32	0.074	2.87429e-83
n24	tkta	2.63102e-87	2.29253	0.364	0.093	6.68017e-83
n24	rasa4	3.24333e-87	2.5729	0.327	0.078	8.23482e-83
n24	mc5ra	2.29553e-84	2.97968	0.256	0.052	5.82835e-80
n24	setbp1	6.19241e-84	2.07639	0.511	0.184	1.57225e-79
n24	si:dkey-220k22.1	4.0783e-79	2.75212	0.307	0.076	1.03548e-74
n24	gfra2b	1.95989e-73	2.09791	0.418	0.135	4.97615e-69
n24	cables2b	2.06565e-62	2.55731	0.318	0.094	5.24467e-58
n24	sdk1a	3.02811e-54	2.44095	0.358	0.13	7.68837e-50
n24	gpc6a	3.26713e-49	1.9871	0.613	0.383	8.29525e-45
n24	cdh11	8.16734e-40	1.9866	0.487	0.265	2.07369e-35
n24	BX942846.1	8.47339e-21	2.03347	0.28	0.142	2.15139e-16
n25	itpr1b	0	5.41619	0.792	0.107	0
n25	dazap1	0	4.89734	0.636	0.074	0
n25	syt9b	0	4.34984	0.605	0.053	0
n25	plxdc1	0	4.56092	0.469	0.032	0
n25	lmo7a	0	5.12285	0.452	0.02	0
n25	ppp1r9alb	0	6.21045	0.407	0.009	0
n25	grm1b	0	4.40504	0.378	0.028	0
n25	clic5b	0	6.21933	0.349	0.007	0
n25	trip10a	0	5.62886	0.301	0.009	0
n25	myo18aa	0	4.73531	0.304	0.019	0
n25	nfic	5.70483e-308	4.64586	0.603	0.09	1.44846e-303
n25	cpne4b	1.71937e-302	4.17408	0.318	0.024	4.36547e-298
n25	grm5a	1.22619e-263	3.70111	0.478	0.063	3.1133e-259
n25	arhgap36	7.64629e-251	3.82587	0.388	0.043	1.94139e-246
n25	r3hdm1	3.82861e-250	3.63973	0.773	0.208	9.72083e-246
n25	rhocb	1.17323e-245	4.19274	0.292	0.025	2.97883e-241
n25	efhd1	1.99075e-239	4.60343	0.294	0.026	5.05451e-235
n25	ryr1b	1.70528e-228	3.53889	0.45	0.063	4.3297e-224
n25	prkcg	7.15717e-207	3.28685	0.464	0.072	1.8172e-202
n25	spa17	1.06123e-195	4.06259	0.328	0.039	2.69446e-191
n25	tanc1a	1.5945e-177	3.70639	0.419	0.069	4.04843e-173
n25	zgc:162928	9.97454e-177	2.94062	0.61	0.146	2.53254e-172
n25	smpx	9.74279e-175	3.52903	0.294	0.034	2.47369e-170
n25	dgkh	8.45886e-172	3.29849	0.77	0.293	2.14771e-167
n25	ano2b	4.81225e-168	3.24595	0.431	0.074	1.22183e-163
n25	cacna1eb	1.48947e-151	3.00534	0.39	0.067	3.78176e-147
n25	prkg1b	1.6495e-127	3.22105	0.301	0.047	4.18808e-123
n25	tcf7l1b	6.91941e-112	3.51308	0.333	0.064	1.75684e-107
n25	cspg5b	1.5962e-111	3.02078	0.261	0.04	4.05275e-107
n25	limch1b	1.32792e-105	3.29559	0.251	0.039	3.37158e-101
n26	FP236542.1	0	4.56955	0.36	0.017	0
n26	nrn1la	2.88948e-262	3.66051	0.442	0.052	7.3364e-258
n26	zgc:162928	2.58434e-234	3.60647	0.667	0.145	6.56163e-230
n26	mdga1	1.10849e-224	3.06127	0.838	0.268	2.81444e-220
n26	prom1a	1.30546e-135	2.69624	0.611	0.181	3.31456e-131
n26	nlgn4xa	1.27659e-123	2.08902	0.773	0.319	3.24125e-119
n26	ptprga	3.72271e-120	1.90868	0.913	0.611	9.45196e-116
n26	CABZ01069436.1	7.38742e-105	2.63721	0.312	0.058	1.87567e-100
n26	slc44a5a	1.4992e-104	1.9578	0.713	0.287	3.80647e-100
n26	erbb4b	3.25806e-104	2.28853	0.659	0.25	8.27221e-100
n26	fut8b	3.84911e-103	2.65686	0.36	0.076	9.77288e-99
n26	raraa	2.19092e-101	2.36661	0.645	0.258	5.56273e-97
n26	ca10a	2.56386e-101	1.76453	0.872	0.533	6.50963e-97
n26	ebf1b	2.06509e-100	2.36105	0.72	0.332	5.24326e-96
n26	cdh13	2.24933e-99	1.82633	0.727	0.305	5.71104e-95
n26	ebf3a	9.05271e-97	1.8867	0.816	0.423	2.29848e-92
n26	ntm	5.07781e-83	1.79745	0.797	0.467	1.28926e-78
n26	lhfpl6	2.57701e-81	2.08811	0.343	0.082	6.54303e-77
n26	chsy3	1.85284e-80	2.1668	0.428	0.125	4.70436e-76
n26	sema6dl	8.41667e-79	2.2955	0.389	0.108	2.13699e-74
n26	tfap2a	2.23248e-76	1.84995	0.524	0.185	5.66825e-72
n26	dock4b	1.01536e-68	1.79828	0.517	0.192	2.57799e-64
n26	camkvl	4.11101e-67	2.12901	0.297	0.073	1.04378e-62
n26	dacha	5.7302e-65	2.36008	0.493	0.193	1.4549e-60
n26	chl1b	1.33823e-63	1.73595	0.478	0.171	3.39777e-59
n26	calcr	3.43798e-63	1.92371	0.442	0.154	8.72902e-59
n26	slc24a4a	8.27935e-58	1.79776	0.382	0.123	2.10213e-53
n26	anos1a	4.44038e-51	1.6861	0.399	0.141	1.12741e-46
n26	kctd15a	1.47952e-42	1.72332	0.287	0.091	3.7565e-38
n26	tkta	3.1797e-39	1.77647	0.283	0.094	8.07325e-35
n27	pcbp3	0	4.58913	0.842	0.091	0
n27	kcnab2b	0	4.29341	0.497	0.037	0
n27	slc8a1a	0	5.6234	0.398	0.011	0
n27	pbx3a	9.02561e-276	3.7779	0.585	0.077	2.2916e-271
n27	slc1a7b	3.0828e-246	4.18422	0.477	0.056	7.82723e-242
n27	wnt4	2.78447e-235	3.95349	0.392	0.039	7.06978e-231
n27	cxcl14	3.06571e-225	2.68325	0.772	0.16	7.78384e-221
n27	si:dkeyp-51b7.3	4.20751e-210	4.14673	0.357	0.036	1.06829e-205
n27	pnoca	1.59474e-188	4.52282	0.295	0.028	4.04904e-184
n27	unc5da	7.1479e-180	3.03942	0.953	0.423	1.81485e-175
n27	cabp1b	1.42732e-176	3.36939	0.523	0.09	3.62395e-172
n27	fam49a	5.57543e-168	3.55133	0.33	0.038	1.4156e-163
n27	si:dkey-52j6.3	6.98617e-154	3.35277	0.433	0.069	1.77379e-149
n27	mcu	1.24003e-138	3.29386	0.327	0.044	3.14844e-134
n27	cdh12a	1.37657e-135	3.02988	0.313	0.041	3.49511e-131
n27	plrdgb	5.98134e-133	2.87033	0.529	0.117	1.51866e-128
n27	si:ch211-106h4.9	6.16876e-131	3.57051	0.292	0.037	1.56625e-126
n27	FRMD5	1.64411e-129	2.63745	0.865	0.395	4.1744e-125
n27	rap1gap2b	1.0313e-110	3.04994	0.406	0.08	2.61848e-106
n27	tiam1a	8.26856e-106	2.6967	0.38	0.072	2.09939e-101
n27	tjp2a	3.0052e-97	2.77605	0.33	0.059	7.63019e-93
n27	kcnab1a	3.29326e-95	3.39923	0.289	0.048	8.36159e-91
n27	hcn4	8.07392e-94	2.65874	0.316	0.056	2.04997e-89
n27	luzp1	1.44828e-91	2.74832	0.38	0.082	3.67719e-87
n27	fhod3b	9.5171e-81	3.00659	0.31	0.062	2.41639e-76
n27	cdh6	7.8933e-62	2.91244	0.395	0.122	2.00411e-57
n27	si:dkey-112m2.1	7.05331e-55	2.98069	0.357	0.108	1.79084e-50
n27	glra3	1.68838e-54	2.70978	0.398	0.129	4.2868e-50
n27	TMEM132C	2.12393e-48	2.70973	0.605	0.313	5.39266e-44
n27	ephb6	1.52935e-39	2.617	0.287	0.091	3.88302e-35
n28	zic1	9.19635e-206	5.34359	0.659	0.019	2.33495e-201
n28	zic5	2.5118e-182	5.72865	0.477	0.011	6.37745e-178
n28	nr6a1b	3.98242e-161	6.54272	0.682	0.027	1.01114e-156
n28	zic2a	2.75432e-107	4.90424	0.614	0.031	6.99323e-103
n28	dmbx1b	8.8546e-91	4.14084	0.409	0.016	2.24818e-86
n28	adarb2	2.81207e-62	4.39417	0.955	0.148	7.13984e-58
n28	si:dkey-35i13.1	2.31271e-56	3.86809	0.659	0.068	5.87198e-52
n28	si:ch73-72b7.1	4.26864e-55	3.89364	0.818	0.116	1.08381e-50
n28	wdr37	8.13226e-53	4.45811	0.705	0.087	2.06478e-48
n28	efhd1	6.15869e-52	4.29593	0.409	0.028	1.56369e-47
n28	kif13ba	1.45379e-49	3.63223	0.727	0.094	3.69117e-45
n28	tjp2b	5.07144e-49	3.60562	0.568	0.057	1.28764e-44
n28	cabp1b	8.57048e-47	3.68746	0.705	0.094	2.17604e-42
n28	zgc:171482	1.23527e-45	3.93774	0.955	0.216	3.13635e-41
n28	si:dkey-193b15.8	3.08606e-45	3.64151	0.409	0.032	7.8355e-41
n28	LO017951.1	5.59055e-44	3.49678	0.545	0.058	1.41944e-39
n28	kcnab1b	2.01926e-39	3.69553	0.591	0.076	5.1269e-35
n28	dusp23a	1.74756e-34	4.23511	0.25	0.016	4.43707e-30
n28	sh3rf1	8.69255e-34	3.74408	0.364	0.034	2.20704e-29
n28	msi2b	1.36972e-31	3.92584	1	0.577	3.47771e-27
n28	adarb1a	2.53538e-31	3.47404	0.727	0.157	6.43732e-27
n28	GRIK3	4.10343e-29	4.23306	0.795	0.222	1.04186e-24
n28	cplx3b	1.19329e-28	3.5089	0.25	0.019	3.02975e-24
n28	adamts6	5.72253e-25	3.63226	0.25	0.022	1.45295e-20
n28	cnot4b	1.68338e-23	3.49392	0.5	0.088	4.27411e-19
n28	BX942846.1	1.09868e-22	3.60509	0.614	0.143	2.78956e-18
n28	meis3	5.13567e-22	3.29503	0.364	0.05	1.30395e-17
n28	mcmbp	3.49084e-21	3.29852	0.273	0.03	8.86325e-17
n28	ntm	3.09469e-17	3.97713	0.841	0.47	7.85743e-13
n28	wu:fi36a10	9.63717e-11	3.77826	0.545	0.213	2.44688e-06

## Sheet: excitatory
cluster	gene	p_val	avg_log2FC	pct.1	pct.2	p_val_adj
e1	ppiaa	4.54832e-79	1.16407	0.741	0.583	1.15482e-74
e1	rpl6	6.69697e-76	1.13263	0.785	0.688	1.70036e-71
e1	rpl29	6.00552e-69	0.893303	0.82	0.726	1.5248e-64
e1	rpl23a	1.24877e-67	0.935444	0.784	0.68	3.17064e-63
e1	FO704772.2	1.70082e-66	1.53333	0.57	0.405	4.31838e-62
e1	rpl3	7.23821e-63	1.01666	0.755	0.654	1.83778e-58
e1	rps6	2.65699e-62	0.912145	0.795	0.699	6.7461e-58
e1	rps18	2.56625e-54	0.932783	0.754	0.668	6.51571e-50
e1	sncb	1.02763e-46	0.908701	0.683	0.591	2.60914e-42
e1	rpl4	4.91416e-43	1.06744	0.587	0.484	1.24771e-38
e1	rpl5b	1.46215e-39	0.964615	0.644	0.564	3.7124e-35
e1	atp6v0cb	6.2311e-32	0.881046	0.648	0.589	1.58208e-27
e1	vamp2	2.02346e-26	1.01466	0.436	0.333	5.13757e-22
e1	slc6a1b	1.77985e-23	1.56211	0.428	0.337	4.51904e-19
e1	tuba1a	8.69798e-23	0.868658	0.51	0.436	2.20842e-18
e1	rpl26	6.20436e-18	1.03203	0.33	0.245	1.57529e-13
e1	atp5pb	6.86202e-14	1.11483	0.281	0.21	1.74227e-09
e1	dnajc5aa	1.8543e-12	0.868292	0.342	0.282	4.70806e-08
e1	aldoaa	3.15266e-11	0.921328	0.297	0.235	8.0046e-07
e1	atp5po	4.62191e-11	1.08974	0.277	0.221	1.1735e-06
e1	hmgb2a	1.83099e-10	0.999005	0.258	0.197	4.64888e-06
e1	eif5a	2.77798e-10	0.947531	0.283	0.227	7.0533e-06
e1	pdcl	2.90539e-10	0.974775	0.304	0.248	7.37678e-06
e1	pfn2l	4.0329e-10	0.919929	0.277	0.218	1.02395e-05
e1	hist2h2l	2.27505e-09	0.937635	0.283	0.229	5.77636e-05
e1	vsnl1b	3.64547e-09	0.915073	0.279	0.226	9.25585e-05
e1	atp6v0ca	1.42908e-08	0.932941	0.287	0.24	0.000362844
e1	cct3	2.02067e-08	0.925774	0.251	0.201	0.000513049
e1	slc6a1a	1.22102e-07	0.927309	0.3	0.255	0.00310016
e1	nap1l1	0.000213761	0.890654	0.266	0.25	1
e2	sox6	0	2.55115	0.682	0.2	0
e2	zgc:158291	0	3.52565	0.491	0.063	0
e2	meis2b	2.56931e-294	3.10441	0.52	0.123	6.52348e-290
e2	cyp2r1	5.89787e-191	2.86684	0.382	0.091	1.49747e-186
e2	zeb2b	5.95144e-149	1.42554	0.68	0.312	1.51107e-144
e2	zeb2a	6.12722e-146	1.74903	0.554	0.215	1.5557e-141
e2	gtdc1	3.55948e-136	2.62217	0.265	0.059	9.03751e-132
e2	pou4f1	2.89526e-77	1.3724	0.454	0.209	7.35105e-73
e2	shox	1.62142e-76	1.41031	0.439	0.2	4.1168e-72
e2	gpc6a	4.18655e-71	1.24381	0.619	0.37	1.06296e-66
e2	plxna1a	1.20385e-51	1.09286	0.751	0.562	3.05657e-47
e2	bnc2	4.63029e-50	1.13429	0.445	0.241	1.17563e-45
e2	plppr5b	1.50323e-46	1.16583	0.293	0.13	3.81671e-42
e2	grid1a	2.34021e-45	0.911334	0.574	0.367	5.94178e-41
e2	islr2	3.77006e-42	0.792939	0.432	0.236	9.57219e-38
e2	nedd9	6.18326e-41	0.972367	0.309	0.147	1.56993e-36
e2	adcyap1r1a	1.02713e-40	1.03788	0.416	0.234	2.60789e-36
e2	KHDRBS3	2.25506e-39	1.23761	0.279	0.133	5.72561e-35
e2	nrg3b	9.12328e-38	0.746715	0.709	0.52	2.3164e-33
e2	mcama	1.83215e-35	0.744227	0.461	0.28	4.65182e-31
e2	foxo6b	2.94118e-25	0.897347	0.35	0.214	7.46765e-21
e2	cdc42ep4a	2.35331e-23	0.795692	0.325	0.194	5.97504e-19
e2	shank3a	4.04055e-23	0.725228	0.351	0.216	1.0259e-18
e2	lypd6	3.66729e-22	0.910941	0.254	0.142	9.31124e-18
e2	raly	4.69025e-22	0.874959	0.403	0.272	1.19085e-17
e2	klhl4	1.19932e-20	0.755036	0.311	0.188	3.04509e-16
e2	LO018148.1	2.36439e-19	0.961988	0.254	0.151	6.00319e-15
e2	cntnap2a	6.24584e-19	0.754267	0.545	0.423	1.58582e-14
e2	smad7	3.6305e-18	0.730257	0.317	0.201	9.21783e-14
e2	znf385b	1.0648e-09	0.878203	0.273	0.198	2.70354e-05
e3	poln	1.78349e-155	1.96275	0.522	0.191	4.52828e-151
e3	zfhx3	1.20972e-148	1.5887	0.775	0.446	3.07148e-144
e3	tcf7l2	3.21698e-140	1.30168	0.824	0.514	8.1679e-136
e3	rab11al	4.57722e-101	2.04958	0.316	0.1	1.16216e-96
e3	CU468723.2	2.44638e-92	2.05198	0.317	0.107	6.21135e-88
e3	itgbl1	1.27829e-84	2.47681	0.257	0.08	3.24557e-80
e3	usp6nl	2.06047e-81	1.40819	0.498	0.247	5.23152e-77
e3	cd3eap	2.66086e-77	1.62006	0.344	0.134	6.75593e-73
e3	nr6a1a	5.91353e-68	1.30524	0.442	0.218	1.50145e-63
e3	pawr	4.70573e-63	1.64971	0.408	0.204	1.19478e-58
e3	raver2	5.26577e-60	1.45802	0.375	0.177	1.33698e-55
e3	CU137648.2	3.62545e-59	1.47808	0.32	0.136	9.20501e-55
e3	cbfb	4.52535e-56	1.58571	0.328	0.148	1.14899e-51
e3	CR381647.5	3.73615e-54	1.43129	0.372	0.183	9.48608e-50
e3	meis2a	6.68581e-54	1.30273	0.525	0.329	1.69753e-49
e3	desma	1.11264e-53	1.51832	0.291	0.123	2.825e-49
e3	2012-09-01	3.84865e-52	1.51903	0.327	0.152	9.77173e-48
e3	im:7142702	4.05901e-51	1.34976	0.32	0.145	1.03058e-46
e3	nav3	4.62637e-49	1.33129	0.31	0.141	1.17464e-44
e3	DISP3	1.3781e-48	1.24114	0.409	0.223	3.49899e-44
e3	ulk4	2.41628e-48	1.30138	0.374	0.193	6.13493e-44
e3	efnb3b	5.67626e-47	1.3212	0.417	0.238	1.4412e-42
e3	esama	6.96493e-46	1.38182	0.296	0.136	1.76839e-41
e3	pou6f2	2.8202e-45	1.80537	0.274	0.126	7.16049e-41
e3	fbrsl1	4.04651e-45	1.32022	0.473	0.296	1.02741e-40
e3	prkcsh	7.10531e-42	1.51771	0.341	0.18	1.80404e-37
e3	cntn4	1.35256e-40	1.40373	0.362	0.202	3.43416e-36
e3	GRIK3	4.13872e-38	1.25484	0.354	0.195	1.05082e-33
e3	nek7	1.12547e-32	1.31197	0.284	0.15	2.85756e-28
e3	hs6st1b	9.47194e-32	1.27155	0.256	0.129	2.40493e-27
e4	tcf7l2	0	1.92222	0.94	0.507	0
e4	ngb	7.64661e-298	3.75806	0.289	0.031	1.94147e-293
e4	GRIK3	9.97172e-263	2.53542	0.606	0.179	2.53182e-258
e4	cbln2b	4.84509e-254	2.22943	0.587	0.16	1.23017e-249
e4	dhrsx	4.63822e-205	2.74725	0.357	0.072	1.17764e-200
e4	ntng1a	2.75941e-201	2.9226	0.402	0.095	7.00613e-197
e4	im:7142702	8.9507e-196	2.37085	0.483	0.135	2.27258e-191
e4	ak5	7.45502e-185	2.07199	0.584	0.208	1.89283e-180
e4	opcml	5.41771e-182	1.78173	0.713	0.318	1.37556e-177
e4	adcy2b	1.51678e-168	2.11914	0.395	0.1	3.85111e-164
e4	CHST8	6.58836e-148	2.36607	0.312	0.073	1.67279e-143
e4	cdh11	2.50308e-128	1.779	0.552	0.232	6.35532e-124
e4	efnb3b	1.67749e-121	1.58445	0.552	0.23	4.25914e-117
e4	zbtb16a	1.89817e-115	1.84485	0.52	0.224	4.81945e-111
e4	adcy1a	3.32372e-109	2.10629	0.278	0.073	8.43894e-105
e4	cntn4	7.38213e-103	1.78325	0.475	0.195	1.87432e-98
e4	pcdh15a	2.44611e-97	1.94402	0.391	0.147	6.21068e-93
e4	scg2b	4.32493e-90	1.58604	0.461	0.198	1.0981e-85
e4	brinp2	1.11364e-89	1.59565	0.572	0.298	2.82752e-85
e4	mef2cb	1.11308e-83	1.59571	0.491	0.228	2.82611e-79
e4	klhdc8b	1.3852e-77	1.85593	0.32	0.117	3.51701e-73
e4	ptprk	1.4172e-74	1.58898	0.273	0.089	3.59826e-70
e4	mgat4b	2.25756e-74	1.63454	0.422	0.188	5.73195e-70
e4	syt12	1.95854e-72	1.67189	0.268	0.088	4.97274e-68
e4	fbrsl1	5.85056e-72	1.76153	0.524	0.293	1.48546e-67
e4	cacna1ea	2.09436e-69	1.60111	0.266	0.09	5.31757e-65
e4	nav2a	8.4367e-63	1.60547	0.253	0.087	2.14208e-58
e4	b4galnt4b	1.79124e-62	1.79871	0.33	0.14	4.54796e-58
e4	glra3	4.3022e-61	1.67689	0.282	0.108	1.09233e-56
e4	trhde.2.1	2.61501e-60	1.53326	0.28	0.105	6.6395e-56
e5	onecut3b	0	4.45522	0.381	0.026	0
e5	onecutl	0	4.26693	0.312	0.019	0
e5	onecut1	0	3.9501	0.3	0.022	0
e5	erfl1	2.13476e-267	2.4921	0.405	0.071	5.42016e-263
e5	bnc2	1.51002e-255	2.3116	0.68	0.227	3.83393e-251
e5	pou2f2a.1	1.15055e-252	2.29268	0.63	0.194	2.92124e-248
e5	sema3gb	1.25609e-240	3.02977	0.288	0.039	3.18921e-236
e5	dscamb	1.96551e-201	2.06281	0.64	0.23	4.99042e-197
e5	dscama	6.13025e-189	2.00679	0.565	0.185	1.55647e-184
e5	pou6f2	4.19386e-169	1.90395	0.427	0.116	1.06482e-164
e5	islr2	2.14999e-167	1.66424	0.608	0.225	5.45883e-163
e5	arhgef1b	1.51015e-139	2.44266	0.291	0.066	3.83427e-135
e5	zfhx3	9.16427e-137	1.21262	0.803	0.445	2.32681e-132
e5	robo1	5.31162e-133	1.5958	0.767	0.43	1.34862e-128
e5	bcam	1.79379e-129	1.43154	0.63	0.274	4.55444e-125
e5	kif26ab	4.97906e-127	1.62187	0.505	0.187	1.26418e-122
e5	lrp8	2.07443e-103	1.61237	0.76	0.472	5.26697e-99
e5	rnd3a	5.67148e-97	1.62014	0.46	0.191	1.43999e-92
e5	CACNA2D1	1.88462e-92	1.61278	0.427	0.168	4.78506e-88
e5	mcama	1.43824e-73	1.09307	0.542	0.275	3.65169e-69
e5	gli3	1.39471e-71	1.65321	0.347	0.139	3.54117e-67
e5	ncanb	1.28773e-63	1.33741	0.451	0.22	3.26956e-59
e5	mab21l2	1.30183e-60	1.10774	0.532	0.289	3.30535e-56
e5	tmsb	3.24015e-54	1.30281	0.494	0.274	8.22673e-50
e5	efnb2a	1.29087e-52	1.24857	0.379	0.184	3.27752e-48
e5	arhgdig	1.18284e-43	1.3699	0.309	0.146	3.00324e-39
e5	CU468723.2	5.77298e-43	1.17137	0.261	0.111	1.46576e-38
e5	dtnbp1b	1.64284e-41	1.42999	0.278	0.126	4.17116e-37
e5	rasd4	4.47817e-36	1.42888	0.254	0.117	1.13701e-31
e5	syne1a	1.84657e-12	1.20045	0.264	0.181	4.68845e-08
e6	etv1	0	3.93676	0.624	0.078	0
e6	mafba	0	3.30253	0.448	0.079	0
e6	gulp1a	0	3.51388	0.368	0.05	0
e6	mdga1	1.37582e-271	2.38807	0.764	0.294	3.49322e-267
e6	atf5b	1.26912e-213	2.29432	0.486	0.123	3.22231e-209
e6	tshz1	2.24624e-212	2.09623	0.734	0.316	5.70319e-208
e6	tfap2b	1.9498e-205	1.86157	0.634	0.214	4.95053e-201
e6	edil3a	4.03977e-195	1.72996	0.886	0.555	1.0257e-190
e6	si:dkey-35m8.1	3.26642e-188	1.7031	0.793	0.395	8.29344e-184
e6	foxp1b	5.60604e-172	2.74312	0.406	0.107	1.42337e-167
e6	cpne7	7.76437e-170	2.92869	0.292	0.056	1.97137e-165
e6	pcdh7b	3.87446e-156	1.88755	0.858	0.61	9.83725e-152
e6	bcl2a	2.37159e-154	2.08349	0.547	0.201	6.02146e-150
e6	CABZ01069436.1	9.98655e-144	2.51939	0.291	0.063	2.53559e-139
e6	cacna1ia	6.00767e-136	2.28458	0.446	0.152	1.52535e-131
e6	tfap2d	7.98087e-124	1.92844	0.483	0.181	2.02634e-119
e6	rbms3	1.00982e-116	1.95065	0.691	0.407	2.56394e-112
e6	msi2a	1.25088e-99	1.99541	0.429	0.17	3.17598e-95
e6	foxb1a	2.89712e-99	1.82759	0.364	0.123	7.3558e-95
e6	slc44a5a	2.98866e-98	1.72621	0.568	0.283	7.5882e-94
e6	pvalb6	3.15703e-92	1.59881	0.37	0.132	8.01569e-88
e6	cdh11	1.7691e-84	1.58993	0.499	0.236	4.49175e-80
e6	atf5a	1.16174e-81	1.75118	0.263	0.078	2.94966e-77
e6	prom1a	1.42393e-78	1.82475	0.402	0.174	3.61536e-74
e6	hipk2	5.91351e-72	1.76752	0.405	0.181	1.50144e-67
e6	mars	2.96339e-70	1.8567	0.328	0.129	7.52405e-66
e6	unc5da	3.60053e-68	1.57378	0.597	0.363	9.14174e-64
e6	ptprua	1.95345e-66	1.62906	0.546	0.328	4.95981e-62
e6	dachd	4.17322e-65	1.58812	0.432	0.213	1.05958e-60
e6	rxraa	7.22349e-58	1.71406	0.394	0.194	1.83404e-53
e7	sema5a	0	4.01621	0.677	0.088	0
e7	FAT4	0	3.77358	0.581	0.056	0
e7	lhfpl6	0	3.16057	0.483	0.08	0
e7	nrp2b	9.82761e-298	2.61344	0.696	0.196	2.49523e-293
e7	rbfox3b	6.07093e-247	2.24288	0.765	0.284	1.54141e-242
e7	barhl1b	3.15313e-221	2.45301	0.479	0.107	8.00579e-217
e7	brinp3b	8.32386e-218	2.55768	0.435	0.089	2.11343e-213
e7	grip2b	6.26158e-203	2.09865	0.76	0.325	1.58982e-198
e7	tafa1a	6.0653e-188	3.49298	0.371	0.078	1.53998e-183
e7	tafa5b	4.71238e-181	2.60906	0.386	0.083	1.19647e-176
e7	znf804a	2.46463e-178	2.06901	0.621	0.216	6.25771e-174
e7	BX927333.1	1.52898e-153	2.25342	0.512	0.167	3.88208e-149
e7	ptprdb	1.08561e-149	2.00335	0.633	0.27	2.75636e-145
e7	mef2cb	1.27831e-143	1.89312	0.592	0.225	3.24562e-139
e7	cyth3a	2.40638e-142	1.82016	0.574	0.212	6.1098e-138
e7	dennd1b	4.99101e-138	2.34347	0.452	0.143	1.26722e-133
e7	plppr5b	3.45199e-137	2.18017	0.425	0.124	8.76459e-133
e7	rab6ba	3.016e-130	1.8628	0.64	0.284	7.65761e-126
e7	spon1b	1.35912e-122	2.46209	0.335	0.087	3.45081e-118
e7	plpp4	3.66942e-111	2.49756	0.267	0.062	9.31666e-107
e7	lmo4a	1.68683e-100	2.12658	0.307	0.085	4.28285e-96
e7	pcdh9	9.31961e-99	1.79999	0.607	0.301	2.36625e-94
e7	nedd9	6.26963e-98	1.96779	0.408	0.143	1.59186e-93
e7	crhr1	2.745e-96	1.91012	0.387	0.132	6.96955e-92
e7	ddx31	1.17361e-93	2.34827	0.288	0.08	2.9798e-89
e7	brf1a	2.06159e-91	2.26617	0.266	0.07	5.23438e-87
e7	mtnr1aa	2.72477e-79	2.35862	0.267	0.079	6.91819e-75
e7	gpr22b	8.48288e-75	1.9661	0.258	0.077	2.1538e-70
e7	oxr1b	4.08811e-70	1.84325	0.318	0.115	1.03797e-65
e7	dacha	1.46888e-39	3.32341	0.345	0.195	3.72949e-35
e8	tcf7l2	1.87171e-153	1.47018	0.897	0.515	4.75228e-149
e8	tubb5	1.2989e-140	1.60524	0.8	0.406	3.2979e-136
e8	tmsb	1.24319e-131	1.72351	0.642	0.269	3.15647e-127
e8	actb1	2.28922e-109	1.22058	0.844	0.551	5.81232e-105
e8	ybx1	1.24471e-108	1.09134	0.916	0.675	3.16032e-104
e8	zc4h2	1.12258e-99	1.10881	0.818	0.508	2.85023e-95
e8	tubb4b	1.32789e-99	1.13012	0.88	0.618	3.37152e-95
e8	si:ch211-288g17.3	9.48924e-88	1.1171	0.778	0.475	2.40932e-83
e8	hnrnpabb	3.99523e-85	1.11532	0.745	0.439	1.01439e-80
e8	chd4a	7.61469e-82	1.11637	0.72	0.408	1.93337e-77
e8	znf503	1.45015e-71	1.76063	0.35	0.129	3.68194e-67
e8	si:ch73-386h18.1	2.64744e-70	1.16398	0.61	0.324	6.72186e-66
e8	mllt11	2.21303e-69	1.34506	0.507	0.238	5.61888e-65
e8	h2afva	4.67181e-69	1.13553	0.549	0.267	1.18617e-64
e8	si:dkey-56m19.5	2.86199e-68	1.2261	0.544	0.27	7.2666e-64
e8	meis2b	9.09824e-68	1.46598	0.365	0.137	2.31004e-63
e8	ppp1r14ba	1.35538e-66	1.56428	0.39	0.159	3.44132e-62
e8	gap43	3.17832e-63	1.27276	0.523	0.26	8.06976e-59
e8	insm1a	2.28185e-59	1.40863	0.489	0.239	5.79361e-55
e8	cct2.1	1.44977e-56	1.10499	0.533	0.281	3.68096e-52
e8	barhl1a	3.3507e-54	1.33499	0.473	0.243	8.50743e-50
e8	cnp	1.20858e-52	1.39338	0.348	0.148	3.06859e-48
e8	cct3	1.06031e-51	1.25961	0.41	0.194	2.69213e-47
e8	eif3ha	2.2322e-45	1.1761	0.38	0.18	5.66755e-41
e8	ctnnbip1	7.40054e-45	1.17571	0.525	0.305	1.879e-40
e8	slc25a55a	1.28342e-41	1.23353	0.407	0.211	3.2586e-37
e8	nono	8.48005e-39	1.11231	0.404	0.211	2.15308e-34
e8	ddx39aa	4.35712e-32	1.25859	0.271	0.126	1.10627e-27
e8	ucp2	1.2449e-31	1.22415	0.278	0.132	3.1608e-27
e8	rbbp4	5.07618e-30	1.16557	0.272	0.131	1.28884e-25
e9	foxp2	0	3.25894	0.789	0.172	0
e9	MDFIC	0	3.76902	0.466	0.051	0
e9	megf11	7.81921e-256	3.80866	0.502	0.088	1.9853e-251
e9	mcama	1.26169e-120	1.91539	0.669	0.276	3.20343e-116
e9	pou4f2	1.31262e-113	2.10747	0.641	0.262	3.33274e-109
e9	bcam	1.42628e-110	1.99805	0.652	0.281	3.62133e-106
e9	si:dkey-35m8.1	2.92577e-98	1.62166	0.759	0.405	7.42853e-94
e9	galnt14	5.06196e-79	1.74762	0.498	0.2	1.28523e-74
e9	galnt18b	1.13503e-77	1.72373	0.531	0.225	2.88183e-73
e9	zfhx3	1.42727e-77	1.19482	0.779	0.454	3.62384e-73
e9	cdh6	1.18581e-66	2.0102	0.344	0.117	3.01076e-62
e9	zfhx4	5.93987e-66	1.31051	0.685	0.378	1.50813e-61
e9	zmp:0000000846	4.55462e-64	2.18571	0.298	0.094	1.15642e-59
e9	cckb	1.29468e-62	4.02337	0.259	0.077	3.2872e-58
e9	mpped2a	4.10084e-55	1.62204	0.502	0.252	1.0412e-50
e9	zeb2a	1.28797e-54	1.48572	0.48	0.226	3.27017e-50
e9	pou4f1	1.79979e-46	1.2268	0.454	0.215	4.56967e-42
e9	adcyap1r1a	2.38993e-46	1.20234	0.482	0.236	6.06802e-42
e9	luzp2	4.3857e-46	1.26768	0.793	0.595	1.11353e-41
e9	b3galt2	1.12665e-44	1.19717	0.538	0.294	2.86056e-40
e9	lhx2b	1.68074e-42	1.08911	0.531	0.288	4.26739e-38
e9	islr2	1.68447e-36	1.26491	0.449	0.24	4.27687e-32
e9	ephb1	2.88283e-35	1.23826	0.425	0.221	7.3195e-31
e9	kctd4	5.8355e-32	1.52511	0.262	0.11	1.48163e-27
e9	ctbp2a	4.4607e-31	1.2129	0.346	0.166	1.13257e-26
e9	FQ377603.1	8.55189e-31	1.23741	0.393	0.207	2.17133e-26
e9	foxp1b	4.06452e-25	1.20655	0.259	0.119	1.03198e-20
e9	dpf1	4.99045e-22	1.12041	0.303	0.16	1.26708e-17
e9	sulf2b	2.1562e-20	1.12451	0.252	0.126	5.47458e-16
e9	sema6bb	4.36159e-18	1.11424	0.279	0.152	1.10741e-13
e10	tfap2e	7.1404e-283	2.57621	0.84	0.254	1.81295e-278
e10	tfap2a	2.40311e-138	2.04225	0.565	0.175	6.10151e-134
e10	tfap2b	1.23823e-132	1.78284	0.639	0.222	3.14386e-128
e10	mdga1	2.63266e-117	1.67277	0.7	0.306	6.68433e-113
e10	pbx3b	2.83475e-99	1.25512	0.956	0.759	7.19744e-95
e10	sash1a	5.40246e-84	1.63653	0.664	0.334	1.37169e-79
e10	tshz1	3.72628e-75	1.3704	0.651	0.328	9.46102e-71
e10	tnfrsf19	2.65785e-74	2.15299	0.287	0.078	6.74829e-70
e10	lhx2b	2.27437e-71	1.3783	0.598	0.286	5.77462e-67
e10	pcdh7a	2.77677e-71	1.50233	0.631	0.323	7.05023e-67
e10	tfap2d	4.38797e-71	1.43847	0.478	0.188	1.11411e-66
e10	ebf1b	6.88319e-71	1.45385	0.761	0.467	1.74764e-66
e10	ptprga	1.79749e-70	1.31303	0.829	0.568	4.56382e-66
e10	dacha	1.79599e-58	1.70918	0.44	0.193	4.56001e-54
e10	dock4b	6.87315e-58	1.70077	0.428	0.186	1.74509e-53
e10	lmo1	1.46337e-54	1.60132	0.502	0.244	3.71549e-50
e10	kif26ab	2.19529e-54	1.60871	0.442	0.197	5.57385e-50
e10	bcar3	6.85216e-53	2.21629	0.26	0.083	1.73976e-48
e10	etv1	1.78824e-50	1.66829	0.292	0.103	4.54034e-46
e10	lmo4a	1.04224e-47	1.60597	0.265	0.09	2.64625e-43
e10	fbxl4	4.04161e-44	1.79179	0.315	0.127	1.02616e-39
e10	kctd15a	3.66548e-42	1.46696	0.26	0.092	9.30666e-38
e10	si:ch73-383g2.1	8.50644e-40	1.39439	0.316	0.133	2.15978e-35
e10	afap1	1.60979e-37	1.5291	0.32	0.139	4.08726e-33
e10	dll4	1.38049e-36	1.44761	0.381	0.186	3.50507e-32
e10	slc8a2b	2.87872e-36	1.45603	0.41	0.21	7.30906e-32
e10	bcl11ab	3.09163e-35	1.37119	0.252	0.098	7.84964e-31
e10	hs3st1l2	3.86071e-34	1.53336	0.259	0.104	9.80234e-30
e10	fnbp1l	8.57439e-30	1.2193	0.321	0.152	2.17704e-25
e10	myo10l3	2.23183e-29	1.34106	0.298	0.139	5.66663e-25
e11	tent5d	1.1353e-166	3.22294	0.301	0.044	2.88252e-162
e11	scg2b	1.47283e-159	2.93548	0.606	0.199	3.7395e-155
e11	si:ch211-195b13.1	3.56027e-153	2.55184	0.62	0.214	9.03953e-149
e11	vgf	7.56256e-122	2.61615	0.463	0.137	1.92013e-117
e11	slc35g2a	7.83121e-109	2.50138	0.439	0.133	1.98835e-104
e11	slc6a17	1.32162e-97	2.29931	0.513	0.192	3.35558e-93
e11	si:ch211-153j24.3	9.79296e-88	2.34176	0.394	0.124	2.48643e-83
e11	higd1a	3.32396e-80	2.29411	0.346	0.103	8.43953e-76
e11	sh3bp5la	9.24948e-79	1.92542	0.53	0.234	2.34844e-74
e11	pcsk1nl	3.28021e-76	1.93085	0.473	0.193	8.32846e-72
e11	hsp70.1	3.52413e-75	1.68383	0.685	0.38	8.94776e-71
e11	sh3gl2a	4.56039e-74	1.75468	0.563	0.27	1.15788e-69
e11	gpia	1.97219e-73	2.03325	0.386	0.134	5.0074e-69
e11	crema	9.1971e-66	1.97034	0.339	0.112	2.33514e-61
e11	si:dkey-7j14.5	8.21616e-65	1.91414	0.38	0.14	2.08608e-60
e11	tob1a	1.15086e-58	1.68369	0.671	0.457	2.92204e-54
e11	cycsb	1.9534e-58	1.69385	0.547	0.292	4.95967e-54
e11	spry4	1.82698e-51	1.85351	0.306	0.108	4.63871e-47
e11	zgc:122979	8.6339e-48	1.90463	0.463	0.234	2.19215e-43
e11	pgk1	1.48417e-47	1.64057	0.427	0.203	3.7683e-43
e11	cbx7a	3.30298e-47	1.63107	0.437	0.212	8.38625e-43
e11	arg2	4.70555e-42	1.65538	0.527	0.313	1.19474e-37
e11	rrad	7.71225e-41	2.5874	0.263	0.1	1.95814e-36
e11	nptx1l	8.67683e-39	1.67085	0.36	0.165	2.20305e-34
e11	sat1a.2	3.2933e-35	1.84817	0.437	0.255	8.36168e-31
e11	phactr3b	1.50397e-34	1.63825	0.552	0.384	3.81859e-30
e11	pvalb6	3.04343e-32	1.90183	0.303	0.14	7.72726e-28
e11	tent5ba	1.35217e-31	1.74946	0.31	0.146	3.43315e-27
e11	pik3ip1	2.7943e-27	1.72821	0.282	0.135	7.09474e-23
e11	itm2cb	5.77712e-24	1.79199	0.258	0.126	1.46681e-19
e12	casz1	4.95373e-255	3.41987	0.369	0.04	1.25775e-250
e12	meis1b	2.39708e-200	2.81472	0.736	0.247	6.08618e-196
e12	neurod6a	7.07012e-167	2.96532	0.352	0.055	1.7951e-162
e12	znf536	4.77066e-163	1.92288	0.802	0.312	1.21127e-158
e12	pcdh11	7.70503e-98	2.1273	0.703	0.354	1.95631e-93
e12	TCF4	2.08891e-89	1.70237	0.386	0.104	5.30375e-85
e12	pcdh11.1	9.31032e-86	1.9602	0.766	0.47	2.36389e-81
e12	grip2b	1.89843e-85	1.67333	0.686	0.336	4.82011e-81
e12	cpne5a	1.69953e-83	1.89868	0.549	0.222	4.3151e-79
e12	zgc:171482	1.4123e-77	2.69754	0.456	0.173	3.58584e-73
e12	CABZ01050944.1	7.0637e-67	1.85336	0.443	0.169	1.79347e-62
e12	oprl1	2.90302e-61	2.06496	0.432	0.176	7.37077e-57
e12	tkta	8.97744e-57	2.19471	0.259	0.073	2.27937e-52
e12	etv1	1.03271e-54	1.7065	0.316	0.103	2.62205e-50
e12	sp5l	1.03347e-54	2.1061	0.255	0.072	2.62399e-50
e12	cntn3a.1	1.72813e-49	1.80809	0.376	0.152	4.38772e-45
e12	KCNB2	1.04123e-48	2.2823	0.312	0.113	2.64368e-44
e12	lmo1	3.20107e-48	1.50473	0.496	0.246	8.12751e-44
e12	erfl1	1.54117e-47	2.00124	0.264	0.085	3.91303e-43
e12	cdh13	1.00244e-46	1.6724	0.519	0.275	2.54519e-42
e12	CDH18	5.55364e-45	1.63696	0.399	0.176	1.41007e-40
e12	rorb	1.21556e-40	1.65573	0.278	0.099	3.0863e-36
e12	magi2a	2.07803e-36	1.48583	0.451	0.242	5.27613e-32
e12	TMEM132C	7.01322e-34	1.53032	0.462	0.261	1.78066e-29
e12	plch1	3.69807e-32	1.5301	0.335	0.154	9.38941e-28
e12	cux2b	2.26706e-31	1.49138	0.496	0.301	5.75606e-27
e12	cpne9	1.04991e-29	1.45727	0.293	0.127	2.66572e-25
e12	SORCS3	4.29225e-27	1.45709	0.359	0.186	1.0898e-22
e12	si:dkey-22o22.2	9.2108e-25	1.4711	0.342	0.175	2.33862e-20
e12	btbd3b	1.89935e-24	1.46902	0.276	0.13	4.82245e-20
e13	neurod2	0	5.02975	0.506	0.021	0
e13	neurod6a	0	3.3503	0.477	0.052	0
e13	neurod6b	0	3.63065	0.445	0.044	0
e13	neurod1	1.05999e-279	3.16937	0.627	0.108	2.69132e-275
e13	TCF4	5.93674e-279	3.36611	0.598	0.098	1.50734e-274
e13	casz1	9.78746e-200	3.59239	0.34	0.041	2.48504e-195
e13	znf536	1.51647e-196	2.40287	0.859	0.311	3.85032e-192
e13	nfia	1.4398e-179	2.34811	0.602	0.142	3.65565e-175
e13	olfm2a	5.80418e-137	2.61587	0.84	0.445	1.47368e-132
e13	tafa5a	2.50955e-121	2.9051	0.549	0.174	6.37174e-117
e13	chrm3a	4.92528e-117	3.07658	0.311	0.057	1.25053e-112
e13	zfpm2b	1.846e-112	2.60083	0.467	0.128	4.68699e-108
e13	pcdh11	1.88537e-108	2.16547	0.742	0.354	4.78695e-104
e13	pcdh11.1	2.84663e-104	2.01778	0.807	0.469	7.2276e-100
e13	nxph3	5.36985e-95	2.68788	0.508	0.174	1.36341e-90
e13	sp5l	1.2323e-88	2.2513	0.316	0.071	3.12881e-84
e13	meis1b	1.93973e-79	1.80621	0.594	0.252	4.92497e-75
e13	id2b	7.44296e-78	2.54101	0.365	0.106	1.88977e-73
e13	adamtsl3	2.94136e-55	2.16616	0.383	0.146	7.46812e-51
e13	irx1a	1.08371e-54	1.92456	0.277	0.078	2.75154e-50
e13	auts2a	2.92526e-53	2.19492	0.734	0.561	7.42724e-49
e13	cerkl	1.52489e-48	1.56517	0.408	0.162	3.87169e-44
e13	mctp1a	2.22743e-48	1.90849	0.334	0.119	5.65546e-44
e13	tent5ba	2.95572e-47	2.01909	0.369	0.146	7.50458e-43
e13	gabbr1a	7.6379e-45	1.54046	0.506	0.25	1.93926e-40
e13	ephb3a	1.00912e-41	1.37146	0.488	0.241	2.56215e-37
e13	slc4a11	3.53753e-40	2.1961	0.299	0.113	8.98179e-36
e13	lin7a	5.5731e-38	1.57165	0.459	0.24	1.41501e-33
e13	neto1l	4.16041e-36	2.26125	0.262	0.096	1.05633e-31
e13	cxxc5a	2.66719e-33	1.32782	0.309	0.124	6.77201e-29
e14	foxb1a	0	3.50989	0.735	0.118	0
e14	si:dkey-1c11.1	4.8485e-210	3.43486	0.378	0.048	1.23103e-205
e14	mafb	6.88599e-194	3.30905	0.271	0.025	1.74835e-189
e14	sdk1b	5.57361e-180	3.28751	0.647	0.177	1.41514e-175
e14	foxp4	4.49595e-171	2.10939	0.816	0.294	1.14152e-166
e14	tshz1	1.41246e-155	2.22895	0.81	0.325	3.58624e-151
e14	si:dkey-35m8.1	1.81522e-138	1.94283	0.86	0.404	4.60885e-134
e14	mef2aa	1.74191e-131	2.57306	0.564	0.161	4.4227e-127
e14	erbb4b	7.40796e-127	1.96812	0.772	0.308	1.88088e-122
e14	edil3a	3.9332e-125	1.91249	0.9	0.564	9.98639e-121
e14	si:dkey-112m2.1	1.15697e-122	3.16076	0.399	0.088	2.93754e-118
e14	tshz3b	1.07106e-114	1.87195	0.672	0.244	2.71941e-110
e14	cpne4a	1.38876e-110	3.08181	0.326	0.064	3.52607e-106
e14	adcy2a	3.23021e-103	2.44529	0.401	0.098	8.20151e-99
e14	atf5b	3.38801e-99	2.10258	0.468	0.134	8.60216e-95
e14	gulp1a	1.19404e-95	2.94654	0.299	0.061	3.03166e-91
e14	zmat4a	3.59701e-88	1.97322	0.559	0.207	9.1328e-84
e14	otofa	1.46672e-86	2.21545	0.395	0.108	3.724e-82
e14	spata22	5.09171e-85	2.41369	0.296	0.065	1.29278e-80
e14	nrp1b	2.88486e-84	2.53837	0.257	0.05	7.32467e-80
e14	CDK18	3.20863e-80	2.12145	0.58	0.245	8.14672e-76
e14	cdh7a	6.13543e-80	2.25695	0.271	0.057	1.55779e-75
e14	dock9b	1.56001e-69	2.49616	0.278	0.068	3.96086e-65
e14	epha3	7.54622e-68	2.82609	0.33	0.097	1.91598e-63
e14	cpne7	2.62911e-61	1.99499	0.259	0.064	6.67532e-57
e14	tp53i11b	1.00128e-60	2.14272	0.378	0.13	2.54225e-56
e14	ptprt.1	1.22598e-55	1.98419	0.436	0.177	3.11277e-51
e14	msi2a	3.50223e-53	2.02771	0.438	0.177	8.89217e-49
e14	brinp3b	8.58033e-48	1.9411	0.307	0.101	2.17854e-43
e14	cntn3a.2	1.26049e-38	1.8691	0.282	0.1	3.20039e-34
e15	ddx31	2.5025e-193	3.38517	0.459	0.079	6.35386e-189
e15	gdf11	2.63283e-159	2.81096	0.516	0.117	6.68477e-155
e15	poln	4.04434e-133	2.59018	0.62	0.199	1.02686e-128
e15	CABZ01041495.1	1.76622e-128	3.08505	0.334	0.059	4.48444e-124
e15	myo10l3	4.1359e-125	2.40016	0.505	0.134	1.05011e-120
e15	tmc5	3.04884e-97	2.3872	0.399	0.103	7.74101e-93
e15	lpar2a	1.98471e-88	2.69737	0.307	0.068	5.03918e-84
e15	eml1	3.46775e-86	1.87613	0.643	0.293	8.80462e-82
e15	cbfa2t3	2.52107e-77	2.35494	0.305	0.074	6.40099e-73
e15	kidins220a	1.24363e-74	2.16172	0.422	0.135	3.15757e-70
e15	ablim1a	7.041e-73	1.9465	0.514	0.199	1.78771e-68
e15	dlb	2.09852e-71	2.22738	0.296	0.073	5.32814e-67
e15	neo1a	1.07455e-69	1.89785	0.62	0.295	2.72829e-65
e15	nr6a1a	1.86683e-68	1.75193	0.539	0.222	4.73988e-64
e15	sh2d3ca	3.75634e-66	1.83632	0.434	0.153	9.53734e-62
e15	rab11al	9.30746e-64	2.09082	0.349	0.106	2.36316e-59
e15	barhl1b	2.42508e-63	1.81285	0.374	0.118	6.15729e-59
e15	dnajb6b	1.20927e-60	2.72734	0.269	0.072	3.07034e-56
e15	ncanb	3.86216e-60	1.78338	0.522	0.225	9.80603e-56
e15	bcl11ab	1.42115e-57	2.15974	0.315	0.097	3.60829e-53
e15	elk3	2.95465e-57	2.49833	0.265	0.072	7.50184e-53
e15	zgc:153901	9.28602e-57	2.04121	0.288	0.082	2.35772e-52
e15	carmil3	7.88285e-43	1.81159	0.518	0.284	2.00146e-38
e15	fbxl4	3.04376e-40	1.76896	0.328	0.128	7.7281e-36
e15	esama	4.32511e-39	1.73633	0.342	0.14	1.09814e-34
e15	p4ha2	1.73514e-38	1.71419	0.334	0.136	4.40551e-34
e15	bbip1	1.22628e-37	1.99202	0.278	0.102	3.11352e-33
e15	casp8ap2	8.12929e-36	2.02294	0.255	0.09	2.06403e-31
e15	mcf2la	2.38147e-35	1.77083	0.436	0.22	6.04655e-31
e15	ugp2b	1.77423e-31	2.01468	0.253	0.097	4.50476e-27
e16	FP236542.1	0	4.62516	0.354	0.018	0
e16	zgc:162928	1.86731e-238	3.72009	0.644	0.124	4.74109e-234
e16	nrn1la	1.03181e-178	3.21161	0.426	0.063	2.61976e-174
e16	mdga1	1.35062e-178	2.67293	0.84	0.307	3.42921e-174
e16	prom1a	4.63515e-127	2.62596	0.6	0.176	1.17686e-122
e16	nlgn4xa	6.11239e-112	1.99133	0.763	0.323	1.55194e-107
e16	ptprga	1.11857e-111	1.84918	0.901	0.569	2.84004e-107
e16	cdh13	3.36975e-103	1.95051	0.695	0.272	8.55579e-99
e16	fut8b	4.60394e-99	2.72187	0.358	0.075	1.16894e-94
e16	raraa	3.89653e-96	2.34117	0.625	0.244	9.89329e-92
e16	calb2a	5.85927e-94	2.07554	0.46	0.122	1.48767e-89
e16	calcr	4.55033e-92	2.5188	0.412	0.104	1.15533e-87
e16	slc44a5a	3.73027e-91	1.80183	0.7	0.288	9.47116e-87
e16	tfap2a	1.98354e-84	1.94791	0.54	0.18	5.03621e-80
e16	ajap1	3.47643e-82	1.74775	0.741	0.368	8.82665e-78
e16	slc24a4a	1.85875e-80	2.30935	0.366	0.09	4.71936e-76
e16	dock4b	4.55426e-75	1.87025	0.53	0.186	1.15633e-70
e16	RAMP1	2.48174e-71	2.36275	0.327	0.081	6.30113e-67
e16	dacha	1.70109e-65	2.20023	0.501	0.195	4.31906e-61
e16	enox2	1.35217e-64	1.73993	0.659	0.336	3.43316e-60
e16	erbb4b	1.16675e-62	1.77984	0.642	0.313	2.96238e-58
e16	chsy3	3.03939e-62	1.94403	0.414	0.135	7.71701e-58
e16	CABZ01069436.1	9.77435e-62	2.20499	0.288	0.071	2.48171e-57
e16	tkta	3.67165e-56	2.1723	0.283	0.073	9.32233e-52
e16	sema6dl	6.37512e-56	2.1392	0.358	0.115	1.61864e-51
e16	GABRB2 (1 of many)	2.93182e-54	1.83122	0.475	0.189	7.4439e-50
e16	kcnip1b	4.50894e-50	2.03144	0.45	0.186	1.14482e-45
e16	kctd8	1.02615e-41	1.83097	0.3	0.098	2.60541e-37
e16	camkvl	4.00477e-39	1.83648	0.271	0.086	1.01681e-34
e16	kif5ab	9.03664e-36	1.87191	0.257	0.083	2.2944e-31
e17	atf5b	4.1144e-282	3.38988	0.771	0.13	1.04465e-277
e17	atf5a	6.70266e-257	3.51717	0.589	0.077	1.7018e-252
e17	cebpa	4.00161e-163	3.47373	0.354	0.042	1.01601e-158
e17	cdh5	1.09168e-94	2.98592	0.289	0.046	2.77179e-90
e17	cadm1b	3.09983e-73	2.30437	0.466	0.139	7.87047e-69
e17	ddit3	6.62789e-55	1.61109	0.817	0.535	1.68282e-50
e17	cadm1a	6.42544e-36	1.96499	0.626	0.401	1.63142e-31
e17	shank3a	5.86009e-32	1.79119	0.446	0.22	1.48788e-27
e17	mafgb	2.83429e-31	1.81679	0.34	0.134	7.19627e-27
e17	adcy2a	5.24037e-30	1.78387	0.289	0.103	1.33053e-25
e17	mars	9.39975e-23	1.54274	0.311	0.136	2.3866e-18
e17	dpp6b	4.28723e-20	1.58263	0.391	0.216	1.08853e-15
e17	hunk	9.09054e-20	1.29224	0.443	0.247	2.30809e-15
e17	erbb4b	1.26166e-19	1.39143	0.511	0.317	3.20335e-15
e17	man1a1	3.7651e-19	1.37429	0.431	0.247	9.55959e-15
e17	taok3a	6.40055e-19	1.46366	0.306	0.146	1.6251e-14
e17	unc5da	6.54832e-19	1.35767	0.557	0.373	1.66262e-14
e17	zeb2b	6.25765e-18	1.14569	0.517	0.331	1.58882e-13
e17	mdga1	2.04781e-17	1.40919	0.494	0.317	5.19938e-13
e17	zeb2a	2.6043e-17	1.63977	0.4	0.232	6.61232e-13
e17	zbtb16a	5.3933e-14	1.21042	0.397	0.238	1.36936e-09
e17	chrm2a	5.12546e-13	1.61158	0.266	0.139	1.30136e-08
e17	gadd45ga	9.03119e-12	1.31141	0.391	0.254	2.29302e-07
e17	gpc3	3.78844e-11	1.32772	0.269	0.15	9.61885e-07
e17	fgfr3	1.99429e-10	1.13575	0.263	0.148	5.06351e-06
e17	gfra4a	4.31035e-08	1.15298	0.403	0.293	0.0010944
e17	cntfr	6.65321e-08	1.16445	0.337	0.23	0.00168925
e17	galnt9	5.12398e-07	1.29665	0.32	0.225	0.0130098
e17	si:ch211-186j3.6	1.23864e-06	1.29798	0.423	0.331	0.0314491
e17	ntng2a	7.55703e-05	1.20616	0.311	0.244	1
e18	rnf220a	2.01154e-300	5.36627	0.546	0.055	5.10729e-296
e18	zic1	8.59265e-215	4.63768	0.262	0.015	2.18167e-210
e18	zic2a	6.14093e-108	3.94857	0.281	0.037	1.55918e-103
e18	pou6f2	6.89513e-108	3.17482	0.528	0.127	1.75067e-103
e18	si:dkey-215k6.1	7.51129e-100	2.93074	0.364	0.064	1.90712e-95
e18	cbln1	1.46274e-93	3.55372	0.269	0.038	3.71391e-89
e18	meis2a	1.90873e-85	1.8545	0.778	0.332	4.84627e-81
e18	cntn4	6.5831e-82	2.40846	0.596	0.204	1.67145e-77
e18	zfhx3	5.78421e-76	1.55692	0.864	0.458	1.46861e-71
e18	ptprk	4.50793e-56	2.34742	0.352	0.095	1.14456e-51
e18	nek7	1.1687e-43	2.00523	0.426	0.153	2.96733e-39
e18	CU468723.2	8.80101e-42	1.59227	0.364	0.115	2.23458e-37
e18	cacna1ea	1.30429e-40	1.83411	0.321	0.096	3.3116e-36
e18	itgbl1	6.78266e-39	2.14597	0.293	0.087	1.72212e-34
e18	tmeff2a	5.72691e-37	1.61002	0.531	0.248	1.45406e-32
e18	alcama	1.7143e-36	1.43586	0.525	0.236	4.35262e-32
e18	srrm4	4.62412e-31	1.60951	0.469	0.223	1.17406e-26
e18	syne1a	1.00318e-26	1.79044	0.392	0.182	2.54708e-22
e18	cdh6	3.32003e-25	1.41346	0.315	0.122	8.42956e-21
e18	cpne5b	3.94015e-25	1.38179	0.546	0.306	1.0004e-20
e18	brinp3a.1	3.95807e-25	1.78294	0.262	0.094	1.00495e-20
e18	BX942846.1	4.19783e-25	1.89241	0.284	0.108	1.06583e-20
e18	dock1	4.22801e-25	2.06276	0.281	0.106	1.07349e-20
e18	sez6b	2.0385e-24	1.70896	0.515	0.295	5.17574e-20
e18	fgf14	3.41145e-24	1.70632	0.321	0.132	8.66167e-20
e18	cdh24b	8.41107e-23	1.49507	0.327	0.138	2.13557e-18
e18	CACNA2D1	6.14886e-22	1.43754	0.38	0.18	1.5612e-17
e18	tox3	1.01028e-20	1.32453	0.358	0.168	2.56509e-16
e18	TMEM132C	2.10798e-18	1.36165	0.463	0.263	5.35215e-14
e18	tcf12	4.33728e-18	1.38222	0.309	0.142	1.10124e-13
e19	bhlhe23	0	5.17718	0.365	0.016	0
e19	olfm3a	4.22494e-300	4.33747	0.52	0.047	1.07271e-295
e19	npas1	2.24047e-168	3.5749	0.424	0.055	5.68857e-164
e19	NPAS3	2.91182e-118	2.87694	0.91	0.536	7.39312e-114
e19	prdm8b	4.58419e-97	3.04711	0.297	0.044	1.16393e-92
e19	meis2b	9.57887e-96	1.90876	0.557	0.14	2.43207e-91
e19	esrrga	1.73285e-91	3.02575	0.334	0.059	4.39971e-87
e19	robo1	1.49647e-82	1.99062	0.854	0.442	3.79954e-78
e19	foxp2	1.14778e-75	2.17617	0.567	0.188	2.91421e-71
e19	ntng2a	5.65374e-70	2.39526	0.613	0.237	1.43548e-65
e19	MDFIC	1.50431e-58	2.21876	0.288	0.062	3.81943e-54
e19	meis2a	3.58158e-56	1.27509	0.74	0.333	9.09364e-52
e19	foxp4	1.0966e-53	1.5147	0.669	0.303	2.78427e-49
e19	bard1	3.82263e-50	2.55136	0.279	0.067	9.70565e-46
e19	gli3	2.30047e-45	2.02595	0.415	0.146	5.84088e-41
e19	clybl	4.24324e-43	2.4542	0.254	0.063	1.07736e-38
e19	lmo3	1.2188e-40	1.37398	0.796	0.514	3.09454e-36
e19	dachd	1.96959e-38	1.95945	0.498	0.22	5.0008e-34
e19	robo3	4.92765e-29	0.961103	0.387	0.158	1.25113e-24
e19	cdh22	2.00863e-26	1.76221	0.263	0.091	5.09991e-22
e19	tmem108	8.80185e-26	1.65968	0.257	0.088	2.23479e-21
e19	shox	3.84305e-23	1.16984	0.437	0.21	9.7575e-19
e19	dpp6b	5.02642e-22	1.20447	0.43	0.216	1.27621e-17
e19	kcnd3	6.46012e-20	0.978623	0.529	0.306	1.64022e-15
e19	adcyap1r1a	4.65692e-19	0.96935	0.455	0.241	1.18239e-14
e19	rgma	4.9797e-18	1.31856	0.269	0.114	1.26435e-13
e19	kif26ba	1.89443e-17	0.955672	0.347	0.164	4.80995e-13
e19	si:ch211-12m10.1	8.64948e-17	1.16906	0.703	0.544	2.1961e-12
e19	foxp1b	7.91338e-16	1.03352	0.272	0.121	2.00921e-11
e19	TANC2	5.61325e-06	0.991051	0.257	0.165	0.14252
e20	nrgna	0	5.80007	0.724	0.062	0
e20	foxp4	5.26641e-161	2.94416	0.903	0.299	1.33714e-156
e20	grid1b	2.06046e-152	3.83122	0.976	0.593	5.2315e-148
e20	mpped1	2.76067e-135	3.11744	0.548	0.105	7.00934e-131
e20	pcdh1b	5.79527e-95	2.2956	0.931	0.55	1.47142e-90
e20	kcnab1a	1.35049e-64	3.21625	0.252	0.043	3.42889e-60
e20	raver2	5.75355e-61	2.26592	0.538	0.183	1.46083e-56
e20	ccdc136b.1	3.61252e-58	2.82833	0.472	0.155	9.17219e-54
e20	ptprt.1	6.78197e-58	2.04934	0.528	0.179	1.72194e-53
e20	zeb2b	1.59352e-54	2.17224	0.686	0.329	4.04595e-50
e20	KCTD15	6.0375e-54	1.73675	0.4	0.109	1.53292e-49
e20	hs3st1l2	8.49799e-53	2.24657	0.379	0.105	2.15764e-48
e20	mcf2l2	5.06859e-52	1.87029	0.679	0.352	1.28692e-47
e20	sema5ba	8.6171e-45	2.22409	0.486	0.187	2.18788e-40
e20	KIRREL3	1.16489e-38	2.24843	0.431	0.164	2.95765e-34
e20	tspan18b	3.48074e-36	1.79636	0.424	0.161	8.83759e-32
e20	trhde.2.1	2.76316e-33	2.10503	0.331	0.112	7.01567e-29
e20	chmp6b	5.59441e-33	2.02084	0.559	0.301	1.42042e-28
e20	pvalb6	1.43735e-32	2.28503	0.372	0.142	3.64944e-28
e20	kctd15a	6.90098e-32	1.78981	0.3	0.094	1.75216e-27
e20	plekha7a	3.25227e-31	1.82453	0.341	0.12	8.2575e-27
e20	nol4lb	2.99101e-30	1.9956	0.328	0.116	7.59417e-26
e20	prkcbb	3.7013e-30	2.00555	0.503	0.254	9.3976e-26
e20	cbarpb	8.94328e-30	2.51049	0.279	0.091	2.2707e-25
e20	homer1b	1.18098e-29	1.79496	0.355	0.134	2.99851e-25
e20	BX539336.1	1.10816e-28	1.98689	0.269	0.085	2.81363e-24
e20	il1rapl2	1.86276e-25	2.02669	0.434	0.217	4.72956e-21
e20	zgc:122979	2.52337e-25	1.95863	0.472	0.238	6.40684e-21
e20	trhde.2	2.85341e-20	1.79777	0.324	0.141	7.24481e-16
e20	tox3	1.2021e-18	1.77792	0.348	0.169	3.05214e-14
e21	nfia	2.09064e-287	3.91296	0.86	0.143	5.30815e-283
e21	zbtb18	1.96627e-231	4.78592	0.421	0.036	4.99237e-227
e21	neurod1	1.58551e-217	3.64887	0.698	0.113	4.02561e-213
e21	nfixa	1.20264e-151	3.62659	0.53	0.089	3.05349e-147
e21	ano2b	5.95487e-145	4.19185	0.421	0.058	1.51194e-140
e21	TCF4	1.16773e-126	2.56898	0.551	0.106	2.96486e-122
e21	neurod6a	8.66796e-118	3.10328	0.396	0.059	2.20079e-113
e21	zfpm2a	2.24249e-117	2.91873	0.926	0.472	5.69368e-113
e21	nfixb	1.40004e-98	2.48189	0.611	0.168	3.5547e-94
e21	tfap2e	6.52917e-81	2.05215	0.723	0.268	1.65776e-76
e21	pou4f2	4.30546e-75	2.40803	0.684	0.269	1.09316e-70
e21	grm1a	6.10201e-70	2.91269	0.291	0.051	1.5493e-65
e21	cdh4	4.15577e-63	2.78045	0.828	0.492	1.05515e-58
e21	grm8b	1.48578e-57	2.7779	0.596	0.249	3.77239e-53
e21	neto1l	8.39978e-57	2.95664	0.368	0.096	2.1327e-52
e21	neurod6b	8.03829e-54	2.64146	0.263	0.052	2.04092e-49
e21	cerkl	3.07899e-53	2.25197	0.488	0.164	7.81755e-49
e21	tfap2b	4.15276e-52	1.78546	0.593	0.232	1.05439e-47
e21	kirrel3a	1.09777e-49	1.85478	0.719	0.364	2.78725e-45
e21	b3gat1a	3.20172e-42	2.7347	0.27	0.067	8.12918e-38
e21	grid1b	1.37546e-40	2.14978	0.8	0.596	3.4923e-36
e21	prkcg	3.72138e-37	2.69671	0.288	0.081	9.44859e-33
e21	nup93	6.80529e-33	2.23408	0.288	0.089	1.72786e-28
e21	rorb	1.56955e-29	2.11305	0.302	0.102	3.9851e-25
e21	b4galt2	6.86772e-28	1.75149	0.537	0.298	1.74371e-23
e21	cnksr2a	8.12088e-25	1.89944	0.375	0.163	2.06189e-20
e21	si:dkey-238f9.1	4.27072e-24	1.68326	0.33	0.13	1.08434e-19
e21	il1rapl2	3.3034e-18	1.75794	0.404	0.218	8.38733e-14
e21	calb2a	4.21389e-13	1.80249	0.263	0.128	1.06991e-08
e21	si:ch211-260e23.9	2.38847e-11	1.78056	0.309	0.178	6.06434e-07
e22	itpr1b	0	5.88488	0.865	0.093	0
e22	dazap1	0	5.50995	0.785	0.061	0
e22	syt9b	0	4.33228	0.679	0.063	0
e22	plxdc1	0	5.233	0.599	0.027	0
e22	ppp1r9alb	0	5.8236	0.485	0.012	0
e22	lmo7a	0	5.19777	0.485	0.022	0
e22	clic5b	0	6.61367	0.442	0.008	0
e22	myo18aa	0	5.28577	0.405	0.018	0
e22	trip10a	0	6.05136	0.391	0.009	0
e22	prkcda	7.20724e-296	5.24611	0.285	0.011	1.82992e-291
e22	nfic	1.06458e-274	4.82811	0.657	0.077	2.70298e-270
e22	efhd1	6.94989e-266	5.18368	0.383	0.024	1.76458e-261
e22	grid2ipa	5.26628e-256	4.74432	0.307	0.015	1.33711e-251
e22	cpne4b	9.30889e-255	4.48263	0.372	0.023	2.36353e-250
e22	ryr1b	8.17128e-250	3.99399	0.573	0.062	2.07469e-245
e22	grm1b	2.07676e-248	4.27345	0.434	0.034	5.27289e-244
e22	grm5a	1.88389e-236	4.07675	0.558	0.063	4.7832e-232
e22	spa17	3.76921e-203	4.46637	0.431	0.042	9.57003e-199
e22	si:ch73-305o9.3	2.44231e-188	4.44641	0.285	0.018	6.20104e-184
e22	cacna1eb	1.88224e-185	3.94566	0.434	0.046	4.779e-181
e22	r3hdm1	2.87171e-185	3.75669	0.821	0.216	7.29126e-181
e22	rhocb	9.68949e-185	4.42686	0.325	0.025	2.46016e-180
e22	arhgap36	7.89829e-179	3.92509	0.42	0.045	2.00538e-174
e22	dgkh	9.63399e-176	3.92543	0.85	0.258	2.44607e-171
e22	limch1b	7.63221e-149	4.06289	0.328	0.032	1.93782e-144
e22	tanc1a	5.14293e-142	3.76309	0.445	0.063	1.30579e-137
e22	prkg1b	1.38964e-132	3.5679	0.38	0.048	3.5283e-128
e22	oprd1a	3.58889e-131	3.86546	0.255	0.022	9.1122e-127
e22	smpx	1.17755e-115	3.56382	0.31	0.036	2.98979e-111
e22	stard13a	1.13111e-109	3.66063	0.266	0.028	2.87188e-105
e23	tfap2b	6.79925e-102	2.32442	0.74	0.229	1.72633e-97
e23	tfap2a	2.76684e-87	2.01702	0.645	0.182	7.02501e-83
e23	tfap2e	7.95512e-82	1.949	0.747	0.268	2.01981e-77
e23	foxb1a	3.1952e-67	2.43758	0.476	0.131	8.11262e-63
e23	tubb5	3.44993e-59	1.72859	0.802	0.418	8.75938e-55
e23	tuba1c	6.66838e-59	1.28021	0.974	0.754	1.6931e-54
e23	pou4f1	2.91953e-52	1.94161	0.568	0.218	7.4127e-48
e23	insm1a	1.81851e-51	1.89506	0.604	0.244	4.61721e-47
e23	actb1	1.83144e-49	1.33426	0.861	0.56	4.65002e-45
e23	KCTD15	1.14043e-44	2.27857	0.374	0.11	2.89555e-40
e23	kctd4	3.40321e-37	2.4494	0.348	0.112	8.64076e-33
e23	hdac1	1.09022e-32	1.3706	0.59	0.291	2.76806e-28
e23	cct3	5.95937e-30	1.3739	0.465	0.2	1.51308e-25
e23	alyref	5.93858e-29	1.39628	0.513	0.244	1.50781e-24
e23	barhl2	2.97277e-28	1.3138	0.604	0.33	7.54787e-24
e23	si:dkey-56m19.5	2.80722e-27	1.32428	0.546	0.279	7.12753e-23
e23	prdx2	3.67929e-26	1.48247	0.458	0.212	9.34171e-22
e23	ctnnbip1	1.6477e-25	1.55948	0.56	0.311	4.18352e-21
e23	bcam	4.54572e-24	1.2797	0.546	0.291	1.15416e-19
e23	insm1b	2.61248e-23	1.69557	0.304	0.113	6.63309e-19
e23	cnp	3.57629e-23	1.46011	0.363	0.154	9.08021e-19
e23	gap43	2.40971e-22	1.33835	0.505	0.268	6.11825e-18
e23	ppp1r14ba	3.12736e-21	1.35562	0.374	0.167	7.94036e-17
e23	snrpf	3.71316e-19	1.42451	0.363	0.169	9.4277e-15
e23	rbbp4	4.41061e-19	1.37234	0.315	0.134	1.11985e-14
e23	txndc9	1.9837e-17	1.33927	0.326	0.15	5.03661e-13
e23	psmb1	7.66526e-16	1.37841	0.297	0.135	1.94621e-11
e23	si:dkey-28b4.7	2.61098e-14	1.31535	0.311	0.155	6.62927e-10
e23	smarcb1b	5.87125e-13	1.33332	0.253	0.116	1.49071e-08
e23	lmnb2	9.88865e-12	1.2913	0.267	0.135	2.51073e-07
e24	pitx2	0	5.56609	0.77	0.03	0
e24	uncx	0	4.06251	0.665	0.065	0
e24	sall1a	1.9689e-278	4.91163	0.297	0.012	4.99905e-274
e24	vim	1.75543e-245	4.25807	0.599	0.068	4.45704e-241
e24	uncx4.1	3.78112e-216	4.39817	0.283	0.015	9.60026e-212
e24	onecut1	4.72296e-202	3.52198	0.39	0.032	1.19916e-197
e24	robo3	7.16674e-164	4.11962	0.721	0.153	1.81963e-159
e24	onecutl	4.37852e-160	3.31697	0.342	0.031	1.11171e-155
e24	nhlh2	7.71031e-122	3.08544	0.413	0.059	1.95765e-117
e24	her9	1.01172e-106	3.28157	0.468	0.088	2.56875e-102
e24	robo1	1.30457e-91	2.04085	0.907	0.442	3.31229e-87
e24	her15.2	5.13586e-84	3.04349	0.565	0.156	1.30399e-79
e24	foxp4	1.30048e-82	2.01764	0.781	0.302	3.30192e-78
e24	her15.1	3.91399e-76	3.26803	0.494	0.13	9.93761e-72
e24	thsd7ba	3.36209e-68	1.94334	0.799	0.365	8.53634e-64
e24	tmsb	3.73981e-67	1.97892	0.714	0.28	9.49538e-63
e24	gli3	7.21779e-61	1.75345	0.506	0.145	1.8326e-56
e24	scrt1a	5.91115e-57	2.74727	0.401	0.105	1.50084e-52
e24	rasgef1ba	9.12865e-54	2.05518	0.457	0.137	2.31776e-49
e24	tcf12	5.87824e-52	2.14872	0.465	0.14	1.49248e-47
e24	si:dkey-56m19.5	1.52123e-51	1.6632	0.665	0.277	3.86241e-47
e24	mab21l2	9.87058e-50	1.49743	0.684	0.297	2.50614e-45
e24	tubb5	7.3474e-47	1.5721	0.781	0.419	1.8655e-42
e24	cd99l2	7.7435e-46	1.52052	0.665	0.297	1.96608e-41
e24	tfap2d	9.41206e-46	1.54622	0.535	0.193	2.38972e-41
e24	elovl6	4.72838e-38	1.70615	0.483	0.186	1.20054e-33
e24	rgmb	9.00309e-37	1.60746	0.58	0.268	2.28588e-32
e24	irx1a	2.89364e-26	1.49042	0.264	0.081	7.34695e-22
e24	mmp17a	4.44001e-21	2.37621	0.279	0.104	1.12732e-16
e24	kidins220a	1.19267e-20	1.4917	0.338	0.14	3.02819e-16
e25	barhl1a	1.0781e-83	1.8471	0.742	0.246	2.73729e-79
e25	plxnb2b	2.83917e-83	3.13494	0.303	0.046	7.20865e-79
e25	mef2cb	6.26482e-71	1.94873	0.67	0.237	1.59064e-66
e25	barhl1b	2.32224e-66	2.0914	0.468	0.12	5.89616e-62
e25	tafa5b	1.73073e-59	2.48775	0.382	0.094	4.39433e-55
e25	shox	4.3185e-59	1.66036	0.607	0.208	1.09647e-54
e25	pou3f1	5.58967e-51	1.70322	0.667	0.285	1.41922e-46
e25	GRIK3	1.08024e-38	1.97515	0.498	0.2	2.74273e-34
e25	btbd6a	6.61493e-35	1.70151	0.367	0.121	1.67953e-30
e25	pvalb6	2.11484e-34	1.91994	0.397	0.142	5.36959e-30
e25	znf536	2.28724e-33	1.34223	0.633	0.323	5.8073e-29
e25	CABZ01050944.1	6.25803e-32	1.87938	0.438	0.174	1.58891e-27
e25	im:7142702	1.43314e-27	1.46078	0.39	0.152	3.63875e-23
e25	pknox2	2.00239e-25	1.10371	0.715	0.45	5.08407e-21
e25	ddx31	1.00452e-23	1.21391	0.266	0.087	2.55048e-19
e25	crhr1	5.73207e-22	1.32681	0.348	0.142	1.45537e-17
e25	gfra1a	8.39734e-21	1.32875	0.288	0.108	2.13209e-16
e25	tafa5l	1.50894e-18	1.48688	0.315	0.134	3.8312e-14
e25	ucp2	2.8924e-18	1.45912	0.315	0.136	7.34379e-14
e25	ppargc1a	5.95041e-18	1.43069	0.337	0.153	1.51081e-13
e25	thsd7ab	5.53399e-17	1.18112	0.539	0.329	1.40508e-12
e25	LO017650.1	1.19386e-14	1.08976	0.33	0.155	3.03121e-10
e25	pcp4a	1.21776e-13	1.2239	0.637	0.473	3.09188e-09
e25	mogat2	7.20854e-13	1.20176	0.307	0.153	1.83025e-08
e25	adamtsl3	2.21403e-12	1.3385	0.3	0.151	5.62142e-08
e25	myrip	6.35754e-11	1.0868	0.483	0.326	1.61418e-06
e25	gpc1a	1.1887e-09	1.19199	0.255	0.131	3.01811e-05
e25	gpc3	8.26859e-08	1.6938	0.258	0.151	0.00209939
e25	camta1a	1.2628e-07	1.43759	0.479	0.383	0.00320626
e25	cux2b	1.55527e-06	1.18665	0.416	0.306	0.0394882
e26	sema5a	0	4.91524	0.949	0.105	0
e26	nr5a2	0	5.47822	0.722	0.051	0
e26	hs6st3b	0	5.47407	0.514	0.021	0
e26	crhr1	8.69612e-241	3.89621	0.804	0.134	2.20794e-236
e26	gfra4b	3.59976e-151	4.57085	0.267	0.019	9.1398e-147
e26	spon1b	4.37467e-103	2.93733	0.49	0.094	1.11073e-98
e26	cadm2b	2.20861e-102	2.34887	0.725	0.213	5.60766e-98
e26	cdh10a	1.63978e-98	3.15725	0.388	0.061	4.16339e-94
e26	caln2	2.72089e-95	3.18061	0.341	0.049	6.90834e-91
e26	grik1a	4.4687e-91	3.83263	0.337	0.051	1.1346e-86
e26	ptprfa	8.56199e-91	2.61246	0.655	0.196	2.17389e-86
e26	FAT4	1.15091e-88	2.49292	0.424	0.078	2.92215e-84
e26	plxdc2	3.4275e-87	2.97176	0.388	0.069	8.70241e-83
e26	khdrbs2	6.13416e-86	2.88341	0.69	0.239	1.55746e-81
e26	usp54b	4.46554e-80	2.63351	0.482	0.111	1.1338e-75
e26	adcy2b	2.09612e-76	2.4341	0.478	0.112	5.32204e-72
e26	pex5la	1.57553e-75	2.68273	0.384	0.074	4.00026e-71
e26	brinp3b	9.21589e-75	2.45788	0.451	0.102	2.33991e-70
e26	ext1b	1.29441e-73	2.38649	0.733	0.32	3.28651e-69
e26	fgf11a	1.80953e-71	3.38556	0.255	0.036	4.59441e-67
e26	gria4a	1.00834e-68	2.46014	0.749	0.361	2.56017e-64
e26	ptprua	3.3795e-68	2.4356	0.737	0.335	8.58054e-64
e26	cntnap2a	1.33017e-67	2.73124	0.8	0.424	3.37731e-63
e26	si:ch211-119c20.2	5.1698e-65	2.74124	0.259	0.04	1.31261e-60
e26	cbln1	3.76956e-61	2.48539	0.251	0.04	9.57092e-57
e26	lrrc38b	1.43162e-59	2.83043	0.255	0.042	3.63487e-55
e26	syt9b	3.56172e-58	2.38705	0.333	0.07	9.0432e-54
e26	slitrk5a	1.25904e-45	2.32179	0.271	0.058	3.1967e-41
e26	WSCD1	2.14508e-44	2.65307	0.357	0.1	5.44635e-40
e26	AL935299.1	1.95874e-41	2.63757	0.282	0.068	4.97324e-37
e27	uts1	0	7.76294	0.255	0.006	0
e27	nme4	2.13052e-301	4.71194	0.374	0.017	5.4094e-297
e27	nfixb	4.20751e-254	4.16386	0.905	0.165	1.06829e-249
e27	nxph3	3.33671e-206	3.61372	0.86	0.174	8.47192e-202
e27	sp5l	2.38246e-197	3.39501	0.584	0.07	6.04906e-193
e27	rorb	4.92816e-122	3.08213	0.547	0.098	1.25126e-117
e27	opn3	1.12998e-101	3.28868	0.313	0.037	2.86901e-97
e27	CR392335.1	3.96274e-98	3.79257	0.346	0.048	1.00614e-93
e27	nfixa	1.71299e-81	2.32893	0.453	0.091	4.34927e-77
e27	kctd8	4.53532e-80	2.42834	0.469	0.098	1.15152e-75
e27	TCERG1L	4.14287e-79	2.97051	0.646	0.209	1.05187e-74
e27	BX927333.1	5.98526e-79	2.63434	0.617	0.178	1.51966e-74
e27	gfra1a	6.72981e-75	3.79692	0.453	0.105	1.7087e-70
e27	ntm	3.30647e-70	2.59879	0.823	0.453	8.39512e-66
e27	b3galt2	1.58123e-69	2.34257	0.728	0.296	4.01474e-65
e27	mpped1	7.82559e-69	2.4293	0.457	0.107	1.98692e-64
e27	olfm1a	1.31847e-66	2.29991	0.564	0.167	3.34761e-62
e27	ajap1	3.8225e-63	1.98453	0.79	0.371	9.70534e-59
e27	mtnr1aa	7.71432e-63	3.16264	0.383	0.084	1.95867e-58
e27	zbtb16a	1.49566e-61	2.02038	0.654	0.235	3.79747e-57
e27	chmp6b	9.26991e-53	2.14169	0.687	0.3	2.35363e-48
e27	CR381531.2	9.4879e-48	2.36215	0.444	0.131	2.40898e-43
e27	si:dkey-215k6.1	1.29962e-47	2.39586	0.305	0.066	3.29974e-43
e27	KCNV1	8.91538e-44	2.0302	0.354	0.091	2.26362e-39
e27	sdk1a	1.94749e-39	2.29459	0.374	0.113	4.94467e-35
e27	PCDH8	3.84861e-36	2.21063	0.251	0.058	9.77162e-32
e27	msra	1.69193e-34	2.6797	0.329	0.098	4.2958e-30
e27	nrip1a	2.0992e-33	2.20835	0.313	0.092	5.32987e-29
e27	CHST8	3.29873e-30	2.33963	0.288	0.084	8.37548e-26
e27	ca10b	4.02303e-27	1.99083	0.263	0.077	1.02145e-22
e28	pitx2	3.07592e-299	3.80345	0.533	0.035	7.80976e-295
e28	notch1b	3.20702e-123	3.99295	0.291	0.026	8.14261e-119
e28	gli3	1.00846e-81	2.97594	0.564	0.145	2.56049e-77
e28	robo1	2.57582e-77	2.42835	0.881	0.444	6.54e-73
e28	npas1	2.75932e-74	3.41891	0.344	0.058	7.00592e-70
e28	fign	5.35699e-74	3.52417	0.37	0.068	1.36014e-69
e28	sulf2a	6.88576e-72	3.46904	0.286	0.042	1.7483e-67
e28	foxp4	3.78388e-71	2.0841	0.762	0.304	9.60728e-67
e28	dscama	8.55955e-66	2.41179	0.617	0.201	2.17327e-61
e28	robo3	1.72486e-62	2.55174	0.533	0.157	4.37942e-58
e28	ptprga	8.62828e-50	2.31608	0.846	0.574	2.19072e-45
e28	slc35f1	1.32977e-49	2.47141	0.52	0.181	3.37627e-45
e28	dscamb	1.88513e-49	1.95113	0.621	0.25	4.78634e-45
e28	bnc2	2.12103e-46	1.91272	0.626	0.248	5.3853e-42
e28	cntnap2a	1.24677e-45	2.16203	0.749	0.426	3.16554e-41
e28	luzp2	6.81083e-39	2.15265	0.837	0.599	1.72927e-34
e28	NPAS3	2.10356e-38	1.7237	0.806	0.539	5.34095e-34
e28	grid1b	1.25341e-35	1.70956	0.841	0.596	3.18242e-31
e28	gfra2a	8.80701e-34	2.15638	0.361	0.111	2.2361e-29
e28	thsd7ba	1.98751e-31	1.74473	0.652	0.369	5.0463e-27
e28	uncx	2.44368e-28	2.19146	0.264	0.073	6.20451e-24
e28	dpp6a	1.40114e-26	1.82325	0.467	0.205	3.55749e-22
e28	CDH18	3.55343e-25	1.95053	0.419	0.18	9.02215e-21
e28	calcr	6.05029e-24	2.38787	0.308	0.109	1.53617e-19
e28	b3glcta	5.48239e-23	2.02788	0.348	0.135	1.39198e-18
e28	her9	1.03717e-21	2.09603	0.273	0.092	2.63339e-17
e28	elovl6	1.2061e-21	1.81774	0.41	0.188	3.06228e-17
e28	tnr	5.15452e-20	1.84705	0.414	0.193	1.30873e-15
e28	cdh24b	5.82196e-20	1.76738	0.339	0.139	1.4782e-15
e28	her15.2	7.34821e-16	2.08313	0.344	0.161	1.86571e-11
e29	nme4	0	5.56851	0.527	0.016	0
e29	nfixb	2.91847e-249	4.4643	0.925	0.166	7.40999e-245
e29	nfixa	2.42149e-242	4.60393	0.717	0.088	6.14815e-238
e29	nfia	5.49806e-217	4.17592	0.841	0.146	1.39596e-212
e29	neurod1	2.10833e-170	3.33948	0.704	0.115	5.35304e-166
e29	TCF4	1.51986e-123	2.83614	0.597	0.107	3.85893e-119
e29	neurod2	1.80313e-104	2.98922	0.305	0.032	4.57815e-100
e29	xpo6	1.29877e-89	3.78179	0.367	0.056	3.29758e-85
e29	cerkl	3.56765e-85	2.84666	0.624	0.163	9.05827e-81
e29	zfpm2a	2.46549e-70	2.42012	0.881	0.475	6.25988e-66
e29	znf536	7.22542e-70	2.0393	0.814	0.321	1.83453e-65
e29	ppp1r1b	2.51391e-47	2.49755	0.332	0.075	6.38282e-43
e29	tcf7l1b	4.4954e-43	2.99793	0.336	0.084	1.14138e-38
e29	r3hdm1	9.76157e-43	1.88105	0.571	0.221	2.47846e-38
e29	rorb	3.20062e-34	1.666	0.354	0.102	8.12638e-30
e29	ice2	3.70835e-34	2.33105	0.292	0.076	9.41551e-30
e29	nfic	6.82616e-34	1.96955	0.31	0.084	1.73316e-29
e29	id2b	7.51962e-34	2.36694	0.358	0.11	1.90923e-29
e29	cxxc5b	4.05442e-33	2.47887	0.27	0.069	1.02942e-28
e29	cxxc5a	3.6734e-27	1.79742	0.363	0.127	9.32675e-23
e29	znrf3	2.34149e-24	1.72051	0.407	0.163	5.94505e-20
e29	cnksr2a	2.24957e-21	1.96278	0.385	0.164	5.71166e-17
e29	lmo4a	7.7173e-21	1.92939	0.274	0.094	1.95942e-16
e29	vav2	2.28813e-20	2.04926	0.372	0.16	5.80956e-16
e29	lrp1bb	2.33362e-20	1.76755	0.496	0.265	5.92505e-16
e29	tcf3a	9.36626e-20	1.74157	0.301	0.111	2.37809e-15
e29	hs3st1l2	6.1565e-18	2.03784	0.283	0.107	1.56314e-13
e29	LO018148.1	1.73855e-15	1.79167	0.336	0.155	4.41417e-11
e29	mtss1la	1.82585e-15	1.75127	0.288	0.121	4.63582e-11
e29	lrrc4ca	5.77166e-15	1.71547	0.465	0.273	1.46542e-10
e30	c1ql3b	0	5.11899	0.439	0.02	0
e30	gli3	1.70177e-170	3.50072	0.816	0.143	4.3208e-166
e30	irx6a	1.86188e-161	4.0274	0.388	0.031	4.72732e-157
e30	rspo2	1.86291e-154	4.54585	0.347	0.026	4.72992e-150
e30	pou2f2a.1	4.29782e-133	3.07074	0.847	0.212	1.09122e-128
e30	sema3fb	3.95626e-117	3.54034	0.474	0.064	1.0045e-112
e30	prdm8b	8.25702e-98	3.53842	0.367	0.045	2.09646e-93
e30	crabp1a	5.50985e-90	3.18814	0.474	0.081	1.39895e-85
e30	unc5b	2.30319e-89	3.71115	0.347	0.044	5.84781e-85
e30	rapgef5b	5.6252e-88	3.12522	0.449	0.073	1.42824e-83
e30	nptx1l	1.70278e-85	2.66805	0.663	0.166	4.32337e-81
e30	vav3b	3.90567e-68	2.78966	0.429	0.083	9.91649e-64
e30	cspg5b	4.79928e-65	3.31883	0.291	0.041	1.21854e-60
e30	chga	5.35815e-63	2.64029	0.454	0.1	1.36043e-58
e30	FQ976914.1	4.74925e-61	2.46367	0.459	0.101	1.20583e-56
e30	mab21l2	1.00994e-60	2.26711	0.765	0.298	2.56424e-56
e30	onecut1	1.28023e-59	2.77541	0.26	0.035	3.25051e-55
e30	FO704871.1	8.20015e-58	2.67872	0.597	0.189	2.08202e-53
e30	etv1	3.82248e-54	1.87444	0.459	0.105	9.70527e-50
e30	dscama	2.7493e-51	1.98525	0.612	0.202	6.98047e-47
e30	hs3st4	1.47526e-49	1.67183	0.934	0.572	3.74568e-45
e30	glra4a	1.7282e-45	2.73317	0.321	0.066	4.3879e-41
e30	znf804b	1.35543e-35	2.4505	0.27	0.059	3.44144e-31
e30	rap1gap	1.27035e-28	1.96964	0.51	0.207	3.22543e-24
e30	camta1a	3.25683e-28	1.89549	0.694	0.38	8.26909e-24
e30	syne1a	1.32315e-24	1.68324	0.454	0.183	3.35947e-20
e30	cntn5	4.51712e-22	1.78304	0.403	0.155	1.1469e-17
e30	cntnap3	4.88153e-22	1.92513	0.255	0.073	1.23942e-17
e30	cntnap5l	1.56273e-20	1.87396	0.286	0.093	3.96777e-16
e30	si:ch73-72b7.1	1.18804e-17	1.81159	0.276	0.097	3.01643e-13
e31	pitx2	0	4.72658	0.779	0.035	0
e31	ccka	0	7.30609	0.429	0.007	0
e31	notch1b	3.41288e-173	4.09262	0.409	0.026	8.6653e-169
e31	uncx	1.76879e-140	3.59368	0.597	0.07	4.49096e-136
e31	her9	1.6926e-89	3.37301	0.552	0.09	4.2975e-85
e31	her6	1.68018e-72	4.15961	0.409	0.061	4.26599e-68
e31	FP236542.1	3.87065e-70	3.63696	0.253	0.024	9.82759e-66
e31	CABZ01041610.1	1.84904e-58	2.90145	0.253	0.028	4.69471e-54
e31	fign	2.29079e-56	3.1497	0.396	0.069	5.8163e-52
e31	si:dkey-7j14.5	6.65613e-54	2.64542	0.565	0.145	1.68999e-49
e31	npas1	3.8639e-53	2.81537	0.357	0.059	9.81044e-49
e31	calb2a	7.92656e-48	3.09839	0.494	0.127	2.01255e-43
e31	her15.2	4.56437e-47	2.82466	0.565	0.159	1.15889e-42
e31	hsph1	3.65849e-46	3.21364	0.299	0.048	9.28891e-42
e31	si:ch211-195b13.1	2.39458e-45	2.3735	0.675	0.225	6.07985e-41
e31	nptx1l	4.56993e-45	2.02589	0.597	0.168	1.1603e-40
e31	si:dkey-238f9.1	1.11892e-40	2.3079	0.487	0.13	2.84094e-36
e31	pdcd6	2.47523e-40	2.58889	0.279	0.047	6.28462e-36
e31	plk2b	1.58287e-39	2.48789	0.299	0.053	4.01891e-35
e31	vamp1	4.47946e-37	2.56335	0.351	0.078	1.13734e-32
e31	tspan18a	2.42165e-36	2.44398	0.253	0.042	6.14857e-32
e31	spa17	3.48294e-32	2.17354	0.253	0.047	8.84319e-28
e31	tmsb2	2.98866e-31	2.07302	0.591	0.223	7.58821e-27
e31	her15.1	2.15235e-30	2.63101	0.442	0.134	5.46482e-26
e31	sulf2b	5.0951e-26	1.89684	0.416	0.128	1.29364e-21
e31	arg2	2.14137e-22	2.00335	0.617	0.318	5.43694e-18
e31	cplx2l	9.57002e-22	1.89803	0.591	0.279	2.42983e-17
e31	ptgdsb.2	8.55746e-19	2.00418	0.273	0.078	2.17274e-14
e31	ptgdsb.1	4.52199e-17	2.6572	0.286	0.093	1.14813e-12
e31	calb2b	3.20359e-16	2.43454	0.26	0.082	8.1339e-12
e32	chata	0	6.56434	0.769	0.032	0
e32	slc5a7a	0	5.40188	0.605	0.024	0
e32	sv2ca	0	6.48252	0.558	0.013	0
e32	slc18a3a	0	6.02171	0.463	0.011	0
e32	vwc2	6.53062e-154	4.17083	0.476	0.039	1.65813e-149
e32	sp5l	1.60215e-139	4.06788	0.612	0.073	4.06785e-135
e32	neurod6b	1.55822e-113	3.80727	0.476	0.052	3.95632e-109
e32	neurod2	8.31197e-112	3.57238	0.381	0.033	2.11041e-107
e32	TCF4	8.55727e-109	3.32983	0.667	0.108	2.17269e-104
e32	sox6	1.07368e-108	3.06634	0.898	0.224	2.72607e-104
e32	prkg1a	1.13083e-108	4.17643	0.313	0.023	2.87119e-104
e32	chrm3a	4.26435e-107	3.34836	0.503	0.06	1.08272e-102
e32	zfpm2b	6.23894e-93	3.42125	0.673	0.133	1.58407e-88
e32	nxph3	2.4232e-91	3.29292	0.755	0.179	6.15249e-87
e32	cckb	8.51312e-90	4.1058	0.517	0.08	2.16148e-85
e32	si:dkey-85n7.6	2.25705e-84	3.70784	0.34	0.035	5.73065e-80
e32	aclya	3.5073e-82	3.79197	0.49	0.077	8.90504e-78
e32	chsy3	1.34595e-78	3.36503	0.639	0.137	3.41735e-74
e32	tshz2	2.73564e-76	3.43618	0.687	0.17	6.94579e-72
e32	olfm2a	2.0301e-72	3.0287	0.932	0.453	5.15443e-68
e32	cdh24b	3.80496e-72	3.16701	0.626	0.138	9.6608e-68
e32	ebf2	2.39728e-54	2.97347	0.306	0.042	6.0867e-50
e32	sdk2b	8.89554e-45	2.50635	0.517	0.134	2.25858e-40
e32	frem2a	1.38438e-44	3.01151	0.354	0.067	3.51493e-40
e32	cpne5a	2.292e-43	2.84801	0.639	0.229	5.81939e-39
e32	cabp1a	3.55517e-41	2.58842	0.381	0.079	9.02657e-37
e32	sp5a	1.59864e-40	2.50951	0.483	0.13	4.05896e-36
e32	kcnh1a	1.13048e-28	2.68294	0.299	0.069	2.8703e-24
e32	grm5b	2.7e-27	2.48277	0.327	0.083	6.8553e-23
e32	znf804b	4.80009e-23	2.73188	0.252	0.06	1.21874e-18
e33	zgc:158291	2.73615e-23	1.35993	0.361	0.087	6.94708e-19
e33	rplp2l	4.21657e-23	1.4044	0.882	0.84	1.07059e-18
e33	rps12	2.46971e-22	1.20451	0.941	0.883	6.27061e-18
e33	rpl12	1.85095e-21	1.33685	0.866	0.774	4.69956e-17
e33	dlb	4.19628e-21	1.72612	0.319	0.078	1.06544e-16
e33	rps28	1.06847e-19	1.11621	0.908	0.783	2.71285e-15
e33	rps27.1	1.48107e-19	1.11396	0.899	0.848	3.76043e-15
e33	rpl11	2.18444e-19	1.12226	0.866	0.799	5.54629e-15
e33	rps9	2.45179e-19	1.24629	0.891	0.818	6.2251e-15
e33	rpl27	4.36672e-19	1.10989	0.866	0.758	1.10871e-14
e33	rps26l	5.43205e-19	1.12921	0.882	0.8	1.3792e-14
e33	angptl4	6.90408e-19	1.38425	0.277	0.065	1.75295e-14
e33	ddx31	1.13609e-18	1.45545	0.328	0.089	2.88453e-14
e33	eef1a1l1	1.77721e-18	1.16907	0.941	0.851	4.51234e-14
e33	gdf11	5.07127e-18	1.54084	0.403	0.127	1.2876e-13
e33	rpl22l1	9.87919e-18	1.34663	0.697	0.42	2.50833e-13
e33	rpsa	3.39546e-17	1.31759	0.857	0.805	8.62106e-13
e33	rplp0	3.50513e-17	1.14807	0.916	0.889	8.89952e-13
e33	rpl18a	1.14094e-16	1.11593	0.849	0.81	2.89685e-12
e33	eef1b2	2.83608e-16	1.30793	0.731	0.536	7.20081e-12
e33	rps17	6.39736e-16	1.21543	0.723	0.542	1.62429e-11
e33	rpl3	8.45912e-16	1.15935	0.815	0.66	2.14777e-11
e33	hes6	1.44919e-15	2.01244	0.286	0.081	3.67948e-11
e33	sox11b	2.16663e-15	1.16679	0.639	0.321	5.50108e-11
e33	rpl10	3.13486e-15	1.13009	0.866	0.833	7.95941e-11
e33	rps2	7.30971e-15	1.14929	0.866	0.851	1.85593e-10
e33	cbfa2t3	1.65543e-13	1.7004	0.269	0.079	4.20313e-09
e33	eif5a	7.20297e-13	1.19088	0.504	0.229	1.82883e-08
e33	tpt1	1.18961e-11	1.18708	0.697	0.618	3.02042e-07
e33	kidins220a	4.07616e-09	1.13202	0.336	0.142	0.000103494

## Sheet: inhibitory
cluster	gene	p_val	avg_log2FC	pct.1	pct.2	p_val_adj
i1	iqsec2b	0	2.97423	0.79	0.209	0
i1	il1rapl2	0	2.91692	0.85	0.307	0
i1	si:ch211-153l6.6	0	3.94228	0.556	0.057	0
i1	camk2a	0	3.3127	0.535	0.082	0
i1	npr1a	0	3.24826	0.525	0.074	0
i1	gabrz	0	2.76963	0.565	0.123	0
i1	ano2b	0	3.21592	0.508	0.075	0
i1	grid2ipb	0	3.14399	0.437	0.057	0
i1	prkcda	0	4.13947	0.283	0.019	0
i1	spa17	0	4.44742	0.281	0.02	0
i1	cadps2	5.69241e-293	2.36869	0.574	0.133	1.4453e-288
i1	add3b	4.56799e-290	3.04411	0.375	0.051	1.15981e-285
i1	cacna1eb	9.90877e-289	2.85233	0.43	0.071	2.51584e-284
i1	MPRIP	6.61877e-282	2.85083	0.461	0.087	1.6805e-277
i1	gabra4	1.9488e-274	2.69581	0.445	0.081	4.94801e-270
i1	rasgrf2b	1.1477e-256	3.51384	0.274	0.028	2.91402e-252
i1	camk1db	2.62423e-255	2.54344	0.515	0.123	6.66291e-251
i1	dyrk4	5.42346e-251	3.24154	0.291	0.034	1.37702e-246
i1	ccdc136b.1	5.13787e-250	2.34381	0.673	0.242	1.30451e-245
i1	cacnb1	2.10918e-249	2.66783	0.484	0.109	5.35521e-245
i1	kcnd1	1.04634e-246	2.5029	0.521	0.129	2.65666e-242
i1	rergla	2.62019e-231	3.19039	0.374	0.068	6.65265e-227
i1	fam163ba	1.19317e-222	2.6186	0.391	0.076	3.02946e-218
i1	trim9	1.26843e-219	2.68509	0.444	0.104	3.22054e-215
i1	shank3b	5.69983e-177	2.43796	0.321	0.062	1.44719e-172
i1	gabrb3	5.08441e-175	2.52554	0.371	0.086	1.29093e-170
i1	tp53i11a	1.98905e-171	2.68604	0.267	0.043	5.05019e-167
i1	rasa4	1.6557e-154	2.38978	0.406	0.114	4.20381e-150
i1	grm5a	6.11491e-153	2.40424	0.266	0.048	1.55258e-148
i1	dusp14	1.22557e-145	2.38686	0.28	0.056	3.11172e-141
i2	nme4	2.09329e-226	3.35622	0.398	0.061	5.31486e-222
i2	cd3eap	2.4624e-196	3.13323	0.443	0.089	6.25203e-192
i2	zgc:153901	5.46382e-193	3.48205	0.322	0.045	1.38726e-188
i2	poln	1.15916e-183	3.33459	0.368	0.064	2.9431e-179
i2	nfixb	1.41871e-183	1.84761	0.877	0.412	3.6021e-179
i2	nfixa	3.08433e-169	1.94411	0.739	0.289	7.83111e-165
i2	blmh	5.62649e-124	1.71829	0.844	0.592	1.42857e-119
i2	CR381647.5	1.68703e-109	2.13822	0.465	0.155	4.28336e-105
i2	ino80	5.61887e-108	1.9072	0.563	0.229	1.42663e-103
i2	usp6nl	7.26153e-108	2.41499	0.453	0.15	1.8437e-103
i2	TMEM114	2.25419e-107	2.77355	0.323	0.079	5.72338e-103
i2	satb1b	3.58938e-105	1.96872	0.561	0.223	9.11343e-101
i2	xpo6	3.44584e-102	2.99849	0.291	0.068	8.74898e-98
i2	nr6a1a	1.54732e-96	1.91823	0.538	0.228	3.92865e-92
i2	zgc:162344	7.28484e-92	2.38396	0.352	0.104	1.84962e-87
i2	nabp1a	9.74364e-91	1.98953	0.367	0.109	2.47391e-86
i2	eml1	6.21771e-88	1.72387	0.652	0.356	1.57868e-83
i2	desma	1.39083e-85	2.35611	0.299	0.08	3.53132e-81
i2	tanc1b	3.60365e-85	2.25029	0.387	0.13	9.14966e-81
i2	pxdn	1.28681e-77	2.32112	0.316	0.095	3.26721e-73
i2	sox4a	3.13855e-73	1.78798	0.452	0.187	7.96878e-69
i2	CU137648.2	3.62552e-72	2.19636	0.306	0.095	9.2052e-68
i2	pcxb	3.89873e-72	1.91605	0.465	0.201	9.89888e-68
i2	2012-09-01	6.77425e-70	1.98805	0.351	0.122	1.71998e-65
i2	traf7	1.76373e-58	2.04142	0.287	0.097	4.47812e-54
i2	jhy	1.99265e-58	1.76625	0.299	0.101	5.05934e-54
i2	mars	8.84809e-58	2.17755	0.251	0.077	2.24653e-53
i2	acsl1a	9.37298e-56	1.88606	0.348	0.139	2.3798e-51
i2	ift172	1.6241e-46	1.80125	0.312	0.127	4.12358e-42
i2	LO016987.2	3.18651e-44	1.91718	0.283	0.113	8.09055e-40
i3	zfhx3	2.44786e-212	2.40471	0.794	0.297	6.21512e-208
i3	cort	4.09137e-202	4.8971	0.265	0.026	1.0388e-197
i3	CU468723.2	9.91818e-123	2.6607	0.333	0.069	2.51823e-118
i3	zfhx4	4.25668e-107	2.24639	0.635	0.291	1.08077e-102
i3	si:dkey-215k6.1	8.47254e-78	2.59881	0.319	0.093	2.15118e-73
i3	nxph1	7.17594e-69	2.14119	0.48	0.221	1.82197e-64
i3	NPAS3	1.99913e-60	2.09418	0.745	0.532	5.07579e-56
i3	CR392045.1	5.18527e-57	2.16721	0.26	0.078	1.31654e-52
i3	tfap2b	3.17537e-56	1.57209	0.36	0.134	8.06226e-52
i3	htr2cl1	5.84264e-56	1.90029	0.26	0.079	1.48345e-51
i3	pcdh15b	4.54598e-55	1.87646	0.371	0.148	1.15422e-50
i3	frmpd3	1.25062e-53	1.49035	0.487	0.237	3.17533e-49
i3	pax7a	5.67418e-51	1.34819	0.643	0.4	1.44068e-46
i3	crim1	6.43175e-44	1.63196	0.482	0.26	1.63302e-39
i3	TENM2	1.51927e-43	1.63071	0.645	0.449	3.85742e-39
i3	plekha7a	2.02733e-41	1.80244	0.274	0.104	5.14739e-37
i3	ca10a	3.04719e-40	1.36098	0.631	0.448	7.7368e-36
i3	lrp1bb	4.81537e-39	1.32106	0.534	0.322	1.22262e-34
i3	srrm4	4.24246e-35	1.22584	0.475	0.276	1.07716e-30
i3	gfra2a	2.39268e-34	1.24369	0.448	0.247	6.07502e-30
i3	zgc:171482	1.38859e-33	1.64732	0.41	0.222	3.52562e-29
i3	ntm	7.08171e-32	1.6955	0.605	0.455	1.79804e-27
i3	pcdh15a	5.98414e-31	1.1952	0.395	0.208	1.51937e-26
i3	spock1	2.74378e-30	1.39199	0.403	0.228	6.96647e-26
i3	grid1a	1.1545e-29	1.26453	0.418	0.243	2.93127e-25
i3	chl1b	6.21131e-29	1.68393	0.269	0.123	1.57705e-24
i3	si:ch73-72b7.1	1.60702e-24	1.8051	0.263	0.131	4.08021e-20
i3	kif26ba	1.30992e-21	1.26775	0.29	0.153	3.3259e-17
i3	BX942846.1	1.2689e-18	1.34472	0.298	0.168	3.22172e-14
i3	foxp2	6.28991e-07	1.22126	0.282	0.215	0.0159701
i4	cadps2	6.43826e-267	2.557	0.687	0.145	1.63467e-262
i4	ANKFN1	2.0088e-192	2.76889	0.415	0.068	5.10034e-188
i4	egr3	1.37343e-174	2.59034	0.375	0.059	3.48715e-170
i4	cdh23.1	1.98328e-153	3.27022	0.353	0.062	5.03554e-149
i4	CR392045.1	6.08605e-148	2.68249	0.376	0.072	1.54525e-143
i4	dipk2ab	1.38291e-136	2.32996	0.458	0.113	3.51121e-132
i4	cdh23	6.42228e-135	3.44778	0.391	0.088	1.63062e-130
i4	rims4	1.24079e-111	1.96964	0.532	0.174	3.15036e-107
i4	npr1a	2.57431e-110	2.1102	0.398	0.101	6.53617e-106
i4	dgkza	2.22906e-109	1.73853	0.647	0.258	5.65959e-105
i4	zbtb16b	5.72021e-105	2.2039	0.362	0.087	1.45236e-100
i4	htr7c	6.31042e-99	2.28958	0.327	0.076	1.60222e-94
i4	doc2a	1.33884e-96	1.69336	0.539	0.193	3.39931e-92
i4	GRIK3	2.44442e-93	1.73189	0.542	0.202	6.20639e-89
i4	cacna1ea	1.02798e-90	1.90572	0.398	0.114	2.61005e-86
i4	gabrz	2.24156e-90	1.78002	0.456	0.148	5.69132e-86
i4	ptprua	3.15261e-90	1.71373	0.723	0.406	8.00448e-86
i4	si:ch211-153l6.6	1.5735e-86	1.66295	0.348	0.091	3.9951e-82
i4	chrm2a	6.21437e-75	1.74066	0.584	0.261	1.57783e-70
i4	grid2ipb	1.55623e-72	1.78303	0.303	0.081	3.95127e-68
i4	syt5b	1.23692e-71	2.07465	0.255	0.061	3.14053e-67
i4	ano2b	1.40618e-70	1.72771	0.342	0.103	3.57029e-66
i4	cntnap5l	9.79816e-64	1.786	0.39	0.141	2.48775e-59
i4	mllt3	1.73549e-62	1.57751	0.37	0.128	4.40641e-58
i4	fras1	1.8216e-61	1.70567	0.362	0.126	4.62505e-57
i4	cemip	1.02348e-55	2.09524	0.25	0.072	2.59861e-51
i4	fam163ba	2.12287e-54	1.7457	0.294	0.095	5.38998e-50
i4	shisa7a	1.51337e-50	1.67398	0.257	0.079	3.84244e-46
i4	chst15	1.11077e-49	1.59611	0.26	0.081	2.82025e-45
i4	mef2cb	6.19338e-26	2.08436	0.381	0.223	1.5725e-21
i5	pcbp3	0	2.85443	0.742	0.137	0
i5	sv2ca	0	4.82904	0.421	0.029	0
i5	kcnq5b	6.70812e-260	3.77972	0.494	0.07	1.70319e-255
i5	col14a1a	1.51366e-255	3.83329	0.712	0.176	3.84319e-251
i5	gjd2b	9.45924e-206	3.15058	0.398	0.053	2.4017e-201
i5	ptprt.1	1.83993e-199	2.2976	0.735	0.213	4.67159e-195
i5	adgrb1a	1.13559e-197	2.3741	0.938	0.584	2.88327e-193
i5	frem2a	3.6719e-181	2.74335	0.536	0.114	9.32295e-177
i5	si:dkeyp-72e1.9	9.37811e-144	3.00949	0.276	0.035	2.3811e-139
i5	adarb2	9.56722e-142	2.56225	0.603	0.181	2.42912e-137
i5	gria1a	2.57e-134	2.21265	0.789	0.384	6.52524e-130
i5	nav2a	4.57201e-133	2.71032	0.331	0.055	1.16083e-128
i5	meis2a	1.13364e-127	2.41106	0.679	0.284	2.87832e-123
i5	ppfibp2b	2.27002e-114	2.94107	0.271	0.043	5.76359e-110
i5	pbx3a	3.28957e-113	2.32193	0.383	0.085	8.35223e-109
i5	CACNA2D3 (1 of many)	1.54455e-112	2.66167	0.34	0.069	3.92162e-108
i5	zgc:171482	2.2826e-112	2.05737	0.611	0.214	5.79552e-108
i5	CABZ01113373.1	9.70852e-111	2.26196	0.37	0.082	2.46499e-106
i5	ptprt	1.13676e-98	2.26107	0.289	0.055	2.88622e-94
i5	kcnab1b	2.34941e-96	2.37361	0.419	0.116	5.96516e-92
i5	asic2	2.4465e-96	2.01259	0.878	0.629	6.21165e-92
i5	sez6l	1.75523e-94	2.24925	0.412	0.113	4.45653e-90
i5	fstl1b	8.51789e-92	2.29267	0.329	0.075	2.16269e-87
i5	shisa8b	7.49782e-88	2.47924	0.263	0.051	1.9037e-83
i5	cntn4	9.35789e-74	2.7476	0.543	0.248	2.37597e-69
i5	lrp1ba.1	2.13709e-65	2.71077	0.288	0.077	5.42608e-61
i5	kcnab2b	5.75069e-64	2.05184	0.278	0.072	1.4601e-59
i5	kazna	5.31415e-57	2.19035	0.284	0.081	1.34926e-52
i5	cux2b	1.96337e-45	2.21099	0.474	0.238	4.98499e-41
i5	sema5a	2.70526e-32	2.12731	0.335	0.156	6.86867e-28
i6	chrna2b	0	4.96209	0.513	0.021	0
i6	UNC13B	0	5.11408	0.321	0.016	0
i6	ebf3a.1	6.04751e-265	2.85421	0.988	0.502	1.53546e-260
i6	hspg2	9.1131e-187	4.0882	0.251	0.021	2.31381e-182
i6	neto1l	8.69805e-183	2.61712	0.691	0.193	2.20843e-178
i6	klhl4	6.0708e-179	2.65002	0.633	0.162	1.54138e-174
i6	ablim3	3.72352e-170	3.2121	0.425	0.073	9.45401e-166
i6	nbeab	2.48735e-150	2.21861	0.832	0.407	6.31539e-146
i6	zeb2a	3.36337e-128	2.18465	0.792	0.383	8.5396e-124
i6	man1a1	1.3221e-118	2.20595	0.563	0.173	3.35682e-114
i6	si:ch211-216b21.2	2.40637e-116	2.41364	0.413	0.093	6.10978e-112
i6	zeb2b	1.63362e-113	1.88534	0.776	0.393	4.14777e-109
i6	lmo1	6.76e-110	1.8891	0.715	0.315	1.71636e-105
i6	fgf11a	1.84454e-109	2.44644	0.399	0.092	4.6833e-105
i6	KHDRBS3	1.06488e-106	2.0496	0.557	0.183	2.70373e-102
i6	si:ch211-285f17.1	2.40878e-100	2.47514	0.365	0.084	6.1159e-96
i6	nell2b	1.9807e-97	2.20459	0.481	0.148	5.029e-93
i6	qkia	8.10393e-95	1.7171	0.625	0.243	2.05759e-90
i6	si:dkey-35m8.1	1.44413e-92	1.74201	0.627	0.25	3.66665e-88
i6	cxcl14	1.65877e-86	2.04369	0.673	0.325	4.21162e-82
i6	gpc3	1.69274e-85	2.18878	0.375	0.1	4.29787e-81
i6	fndc5b	1.92633e-72	1.89197	0.395	0.12	4.89095e-68
i6	ptprt.1	5.96764e-68	2.38873	0.511	0.225	1.51518e-63
i6	sox2	3.81491e-60	1.86206	0.341	0.104	9.68607e-56
i6	hs3st3b1b	8.90007e-59	1.7394	0.425	0.158	2.25973e-54
i6	dlgap1b	2.42833e-58	1.92245	0.395	0.141	6.16553e-54
i6	neo1b	4.95913e-51	1.99093	0.333	0.116	1.25912e-46
i6	fstl4	3.30846e-50	3.24393	0.331	0.126	8.40018e-46
i6	crhr2	9.44758e-46	1.95027	0.251	0.075	2.39874e-41
i6	gtdc1	2.51812e-34	1.93052	0.253	0.091	6.3935e-30
i7	hnrnpa0l.1	1.24661e-214	2.44826	0.924	0.439	3.16514e-210
i7	slc25a55a	3.20904e-207	3.09011	0.497	0.082	8.14775e-203
i7	ybx1	6.7619e-201	2.39937	0.932	0.496	1.71685e-196
i7	hnrnpabb	4.03459e-199	2.61373	0.777	0.243	1.02438e-194
i7	si:dkey-56m19.5	8.73151e-189	2.77055	0.535	0.104	2.21693e-184
i7	hnrnpa0b	7.04614e-180	2.149	0.887	0.408	1.78901e-175
i7	chd4a	2.72609e-174	2.31529	0.674	0.181	6.92154e-170
i7	tal1	4.164e-163	2.40531	0.909	0.498	1.05724e-158
i7	UBB	6.17192e-136	2.593	0.61	0.179	1.56705e-131
i7	insm1b	1.58596e-134	3.16758	0.32	0.05	4.02675e-130
i7	hmga1a	3.26079e-134	2.092	0.7	0.252	8.27916e-130
i7	dnajb1b	4.53129e-134	2.93113	0.614	0.203	1.15049e-129
i7	h2afva	2.0596e-129	2.41043	0.521	0.136	5.22932e-125
i7	nabp1a	1.09322e-120	2.19825	0.463	0.109	2.7757e-116
i7	nono	4.02091e-118	2.26225	0.477	0.12	1.02091e-113
i7	tubb5	6.18904e-115	2.08252	0.535	0.151	1.5714e-110
i7	sinhcafl.1	2.35186e-111	2.3658	0.368	0.077	5.97137e-107
i7	hdac1	2.58967e-111	2.14838	0.521	0.152	6.57517e-107
i7	rbbp4	3.0528e-109	2.56935	0.318	0.059	7.75106e-105
i7	en2b	3.57663e-89	2.49324	0.328	0.074	9.08106e-85
i7	rcc2	3.51434e-86	2.14308	0.404	0.113	8.9229e-82
i7	hsp70.3	5.23523e-85	2.24116	0.757	0.467	1.32922e-80
i7	mid1ip1b	2.20644e-81	2.37643	0.252	0.048	5.60214e-77
i7	sumo3b	2.81449e-75	2.24844	0.316	0.079	7.14598e-71
i7	insm1a	8.69276e-70	2.18701	0.326	0.087	2.20709e-65
i7	p4ha2	1.86544e-67	2.10598	0.256	0.057	4.73635e-63
i7	her15.1	2.15076e-59	2.45793	0.404	0.148	5.46077e-55
i7	ucp2	1.46724e-57	2.09481	0.264	0.068	3.72531e-53
i7	her15.2	1.00269e-47	2.23872	0.386	0.153	2.54584e-43
i7	tfap2e	4.04638e-45	2.09679	0.457	0.217	1.02738e-40
i8	ebf3a	0	4.062	0.93	0.233	0
i8	pvalb6	0	4.03508	0.771	0.145	0
i8	esrrb	0	6.28248	0.631	0.024	0
i8	tspan18a	0	5.17042	0.574	0.036	0
i8	kcnh2a	0	6.24316	0.489	0.013	0
i8	hcn2b	0	4.3502	0.507	0.052	0
i8	auts2b	0	4.87435	0.478	0.031	0
i8	msi2a	1.25717e-276	3.55053	0.867	0.248	3.19195e-272
i8	alpl	1.09792e-228	3.91657	0.325	0.027	2.78761e-224
i8	plcl1	7.78802e-211	3.99671	0.491	0.077	1.97738e-206
i8	erbb4a	4.69361e-201	3.64482	0.397	0.05	1.19171e-196
i8	calb2a	1.15824e-199	3.96991	0.618	0.14	2.94077e-195
i8	mdga1	2.77202e-196	2.88598	0.692	0.177	7.03816e-192
i8	dachd	9.31885e-181	2.90422	0.769	0.265	2.36606e-176
i8	SORCS3	8.23114e-174	3.21028	0.627	0.161	2.08989e-169
i8	sulf2a	9.56192e-174	3.82596	0.26	0.023	2.42777e-169
i8	pip5k1bb	1.20898e-160	3.89329	0.284	0.031	3.06959e-156
i8	clybl	4.39174e-149	3.26137	0.45	0.088	1.11506e-144
i8	nptx1l	3.14375e-143	2.6724	0.476	0.099	7.98197e-139
i8	ERBB4 (1 of many)	7.0797e-131	3.15397	0.406	0.08	1.79754e-126
i8	id2a	1.0852e-127	2.45392	0.823	0.44	2.75532e-123
i8	qkia	5.54941e-96	2.36786	0.607	0.245	1.409e-91
i8	pex5la	7.31996e-93	2.41619	0.38	0.091	1.85854e-88
i8	dachc	2.0404e-89	2.51527	0.277	0.051	5.18058e-85
i8	slc22a23	2.22154e-87	2.62044	0.297	0.06	5.64048e-83
i8	rrad	7.73066e-87	2.31306	0.437	0.126	1.96281e-82
i8	thsd7bb	2.40007e-74	2.3563	0.273	0.057	6.09378e-70
i8	gdpd5b	5.57077e-74	2.63234	0.303	0.072	1.41442e-69
i8	ccdc85a	3.02682e-62	2.25234	0.293	0.075	7.6851e-58
i8	id3	1.73462e-45	2.62859	0.288	0.094	4.40421e-41
i9	tead1b	0	5.00988	0.637	0.058	0
i9	INSM2	0	5.63171	0.43	0.013	0
i9	hs6st3b	7.61116e-155	3.33011	0.343	0.041	1.93247e-150
i9	cdh24b	2.52376e-144	3.25207	0.67	0.204	6.40782e-140
i9	si:dkey-112m2.1	2.91255e-138	3.36225	0.528	0.12	7.39496e-134
i9	nfixa	1.16354e-125	2.33321	0.786	0.3	2.95424e-121
i9	nfixb	1.22334e-123	1.86471	0.905	0.424	3.10605e-119
i9	stard13b	1.03278e-108	3.70834	0.26	0.034	2.62222e-104
i9	si:ch73-127m5.1	8.32942e-103	2.54454	0.593	0.193	2.11484e-98
i9	pcdh11.1	3.77074e-100	1.83378	0.827	0.41	9.5739e-96
i9	gulp1a	1.26019e-90	2.62514	0.335	0.065	3.19963e-86
i9	KCNB2	2.24179e-89	3.06922	0.466	0.131	5.69191e-85
i9	grik1a	8.43119e-83	2.76163	0.405	0.103	2.14068e-78
i9	si:dkey-238f9.1	2.16782e-78	2.25807	0.49	0.153	5.5041e-74
i9	nfia	2.70246e-66	2.04852	0.696	0.347	6.86154e-62
i9	zeb1b	1.27822e-56	2.09284	0.461	0.172	3.24541e-52
i9	tkta	3.09515e-56	2.01997	0.379	0.115	7.85858e-52
i9	setbp1	9.26513e-54	1.8531	0.515	0.221	2.35242e-49
i9	b4galt2	4.10406e-53	1.82252	0.626	0.332	1.04202e-48
i9	drp2	6.05657e-53	1.76649	0.611	0.307	1.53776e-48
i9	gpc6a	4.98769e-51	2.25529	0.626	0.366	1.26637e-46
i9	cxxc5a	6.03005e-51	2.04616	0.392	0.135	1.53103e-46
i9	sdk1a	1.96268e-48	2.41172	0.387	0.143	4.98324e-44
i9	mc5ra	1.34821e-45	2.42618	0.271	0.076	3.42311e-41
i9	igsf11	4.02815e-38	1.93822	0.392	0.161	1.02275e-33
i9	si:dkey-220k22.1	1.22418e-36	2.11419	0.314	0.114	3.10819e-32
i9	cables2b	4.69557e-34	2.05586	0.335	0.13	1.19221e-29
i9	cdh11	9.14973e-28	1.86439	0.497	0.302	2.32312e-23
i9	lrrn3a	5.05562e-23	1.75686	0.284	0.122	1.28362e-18
i9	gnai2a	2.8463e-22	1.82536	0.26	0.107	7.22675e-18
i10	FP236331.1	0	4.24193	0.466	0.023	0
i10	cyth4a	0	6.21319	0.31	0.006	0
i10	BX927333.1	3.25427e-262	3.30266	0.954	0.254	8.26259e-258
i10	gfra4a	3.18259e-241	3.53293	0.986	0.364	8.0806e-237
i10	dacha	1.05123e-234	2.76768	0.807	0.166	2.66906e-230
i10	BEND4	6.50991e-195	3.6047	0.374	0.035	1.65287e-190
i10	rtn4r	3.67462e-187	2.82042	0.966	0.436	9.32986e-183
i10	edil3a	3.47928e-160	2.36127	0.966	0.595	8.83388e-156
i10	cdh24b	6.7779e-156	2.20433	0.759	0.203	1.72091e-151
i10	thsd7ba	7.73651e-150	2.3783	0.925	0.422	1.9643e-145
i10	bcam	1.34308e-148	3.25129	0.537	0.103	3.41007e-144
i10	pth2r	1.17132e-144	2.97712	0.477	0.081	2.97398e-140
i10	unc5db	6.22444e-122	2.41348	0.672	0.19	1.58039e-117
i10	zgc:162928	1.04438e-100	2.09146	0.592	0.166	2.65169e-96
i10	gulp1a	2.72604e-100	2.65539	0.368	0.065	6.92142e-96
i10	tmtopsb	7.9443e-97	2.41768	0.319	0.051	2.01706e-92
i10	tfap2b	1.33354e-86	1.90044	0.514	0.135	3.38586e-82
i10	kcnd3	4.01813e-81	1.77227	0.805	0.383	1.0202e-76
i10	SGCZ	6.71654e-77	2.1455	0.598	0.217	1.70533e-72
i10	tfap2e	8.00157e-73	1.75028	0.603	0.215	2.0316e-68
i10	tfap2a	2.52542e-69	1.79579	0.557	0.189	6.41205e-65
i10	rab6ba	9.69805e-67	1.73204	0.586	0.214	2.46233e-62
i10	crhr1	1.31956e-58	1.64722	0.612	0.26	3.35035e-54
i10	tmem47	2.67089e-53	2.17613	0.33	0.089	6.78138e-49
i10	tmtc1	3.5841e-49	1.85494	0.489	0.196	9.10003e-45
i10	tkta	6.23484e-49	1.82975	0.376	0.116	1.58302e-44
i10	si:ch73-127m5.1	3.17656e-42	1.68008	0.471	0.199	8.06528e-38
i10	cntn3a.2	4.96154e-42	1.74281	0.417	0.157	1.25974e-37
i10	ndufa4	3.5017e-28	1.67067	0.31	0.119	8.89083e-24
i10	flrt1b	1.59937e-22	1.67518	0.25	0.095	4.06081e-18
i11	gli3	5.90156e-194	3.42332	0.772	0.192	1.49841e-189
i11	ebf3a.1	1.8431e-106	1.95524	0.938	0.511	4.67962e-102
i11	klhl4	1.17771e-77	2.24019	0.546	0.172	2.99021e-73
i11	mgat4c	2.50771e-75	1.92628	0.742	0.332	6.36709e-71
i11	islr2	2.45571e-70	2.79651	0.329	0.071	6.23504e-66
i11	zgc:92287	2.745e-65	2.72905	0.264	0.049	6.96955e-61
i11	TMEM8B	2.76905e-59	2.91296	0.605	0.28	7.03061e-55
i11	samd10b	5.45599e-58	1.75714	0.579	0.233	1.38528e-53
i11	nxph3	4.26718e-57	3.59077	0.264	0.057	1.08344e-52
i11	pcdh11	1.65185e-56	1.78954	0.688	0.347	4.19404e-52
i11	pcdh11.1	7.21469e-56	1.7917	0.733	0.415	1.83181e-51
i11	kcnj19a	2.17449e-50	2.43562	0.318	0.085	5.52102e-46
i11	plxna1a	1.53046e-49	1.47319	0.804	0.54	3.88585e-45
i11	xpr1a	2.19172e-42	2.30449	0.27	0.072	5.56478e-38
i11	eps8b	2.51239e-40	2.30359	0.258	0.068	6.37897e-36
i11	lrfn5a	9.37875e-38	1.71475	0.62	0.352	2.38126e-33
i11	esrrga	1.30616e-35	1.48765	0.398	0.151	3.31634e-31
i11	grik4	3.71335e-35	1.51794	0.585	0.311	9.4282e-31
i11	chn2	1.25204e-34	2.02348	0.386	0.153	3.17892e-30
i11	FO704871.1	3.56031e-34	1.96888	0.424	0.188	9.03963e-30
i11	cpne5a	7.11623e-33	1.91349	0.418	0.179	1.80681e-28
i11	dlgap1b	4.59973e-29	1.64363	0.359	0.146	1.16787e-24
i11	cntn5	4.84868e-25	1.48799	0.398	0.189	1.23108e-20
i11	cpne9	2.57765e-23	1.77163	0.288	0.115	6.54466e-19
i11	dachd	3.54778e-22	1.9103	0.475	0.28	9.00781e-18
i11	adarb2	8.48706e-21	1.53321	0.383	0.195	2.15486e-16
i11	robo1	9.25788e-21	1.43616	0.472	0.27	2.35057e-16
i11	spon1a	1.63524e-19	2.87498	0.261	0.115	4.15188e-15
i11	pag1	7.62013e-18	1.82039	0.267	0.119	1.93475e-13
i11	fibcd1	1.84685e-16	1.9159	0.291	0.142	4.68914e-12
i12	irx1b	1.1298e-245	5.29841	0.271	0.011	2.86856e-241
i12	dmbx1a	7.46186e-240	3.59146	0.57	0.065	1.89457e-235
i12	zfhx3	6.18615e-163	2.65517	0.895	0.309	1.57066e-158
i12	CU468723.2	6.19983e-120	2.84368	0.439	0.074	1.57414e-115
i12	znf804a	3.55641e-110	2.72057	0.745	0.258	9.02972e-106
i12	cdh18a	2.255e-85	2.26704	0.532	0.141	5.72544e-81
i12	ptprsa.1	1.42535e-71	1.66333	0.818	0.433	3.61896e-67
i12	mab21l1	1.0329e-63	2.19235	0.561	0.205	2.62252e-59
i12	ptprua	1.22161e-62	2.02205	0.777	0.413	3.10167e-58
i12	meis1b	1.17576e-60	2.15188	0.525	0.185	2.98524e-56
i12	zfhx4	1.96344e-59	1.73977	0.694	0.3	4.98517e-55
i12	si:ch211-39a7.1	1.62692e-48	2.19154	0.331	0.089	4.13074e-44
i12	pcdh17	4.96493e-45	1.58199	0.768	0.477	1.2606e-40
i12	irx5a	1.4814e-36	1.77089	0.318	0.098	3.76128e-32
i12	mgat4c	3.41687e-35	1.78977	0.615	0.336	8.67542e-31
i12	cdh23	5.82467e-32	1.74164	0.299	0.099	1.47888e-27
i12	zfpm1	1.03145e-31	1.78802	0.328	0.114	2.61886e-27
i12	rxraa	5.47313e-29	1.66812	0.522	0.269	1.38963e-24
i12	ptprfb	1.07776e-26	1.43503	0.732	0.546	2.73644e-22
i12	cntfr	4.55356e-26	1.65879	0.551	0.301	1.15615e-21
i12	irx3a	8.06867e-26	1.82228	0.268	0.093	2.04864e-21
i12	pitpnm3	5.13835e-24	1.6575	0.287	0.107	1.30463e-19
i12	gpc3	1.18151e-22	1.67245	0.28	0.107	2.99986e-18
i12	xylt1	1.55042e-20	1.4368	0.439	0.237	3.93652e-16
i12	dpp6a	6.91126e-19	1.63776	0.436	0.24	1.75477e-14
i12	cnih3	1.43408e-18	1.41482	0.274	0.114	3.64113e-14
i12	ek1	4.62475e-17	1.61609	0.309	0.146	1.17422e-12
i12	ndst3	1.4571e-15	2.1531	0.325	0.173	3.69959e-11
i12	pcdh15a	1.04128e-12	1.54508	0.363	0.215	2.64381e-08
i12	sdc2	1.90148e-11	1.41889	0.252	0.126	4.82785e-07
i13	ccbe1	0	5.6507	0.305	0.008	0
i13	calb2b	1.97432e-248	4.14289	0.72	0.114	5.01279e-244
i13	tshz3b	1.06753e-227	4.04933	0.846	0.203	2.71045e-223
i13	dmbx1a	1.46418e-200	3.58262	0.527	0.067	3.71754e-196
i13	ppfibp2b	1.05298e-192	3.38201	0.428	0.043	2.6735e-188
i13	tiam1a	9.63183e-160	3.16121	0.605	0.112	2.44552e-155
i13	prom1b	4.07049e-149	3.87486	0.257	0.019	1.0335e-144
i13	znf385b	5.18377e-147	2.92918	0.804	0.253	1.31616e-142
i13	dtnbp1b	7.18409e-134	2.7798	0.601	0.129	1.82404e-129
i13	zfhx3	3.00118e-131	2.30634	0.855	0.31	7.61998e-127
i13	rftn1a	9.31146e-121	3.33575	0.338	0.043	2.36418e-116
i13	mfge8b	7.84419e-107	2.60456	0.55	0.127	1.99164e-102
i13	kcnj19a	7.34079e-105	2.96653	0.434	0.082	1.86383e-100
i13	mef2aa	1.91775e-102	2.51237	0.73	0.265	4.86916e-98
i13	meis1b	5.05886e-101	2.542	0.627	0.182	1.28444e-96
i13	pbx3b	9.21875e-94	1.9547	0.958	0.645	2.34064e-89
i13	st6galnac5a	6.69168e-81	2.62458	0.395	0.084	1.69902e-76
i13	unc5b	1.61505e-79	2.79825	0.334	0.062	4.10061e-75
i13	lhfpl6	8.89193e-75	2.65729	0.322	0.06	2.25766e-70
i13	tafa5a	2.19706e-63	2.24909	0.595	0.227	5.57834e-59
i13	si:ch73-72b7.1	3.81692e-63	2.16614	0.45	0.129	9.69115e-59
i13	gabra3	1.89054e-57	2.04893	0.579	0.221	4.80008e-53
i13	chrna6	7.64724e-53	2.46307	0.338	0.087	1.94163e-48
i13	ek1	3.3131e-48	1.91955	0.434	0.143	8.41195e-44
i13	CU468723.2	1.10654e-47	2.08043	0.309	0.078	2.8095e-43
i13	htr2cl1	2.13431e-38	1.93262	0.293	0.083	5.41901e-34
i13	irx3a	4.11515e-35	2.11486	0.296	0.092	1.04484e-30
i13	rrad	6.07354e-35	1.92666	0.37	0.132	1.54207e-30
i13	mpp6b	7.66857e-33	1.92541	0.315	0.105	1.94705e-28
i13	CR381531.2	1.30844e-23	1.9893	0.347	0.151	3.32212e-19
i14	fign	6.45228e-258	4.34319	0.638	0.078	1.63823e-253
i14	prdm8b	2.49412e-204	3.7508	0.369	0.028	6.33257e-200
i14	dipk2aa	3.09646e-184	4.41938	0.309	0.022	7.86191e-180
i14	meis2a	1.60521e-153	2.42368	0.877	0.287	4.07563e-149
i14	mtnr1aa	2.89009e-114	3.12262	0.465	0.086	7.33794e-110
i14	sntg2	9.53898e-112	2.92612	0.495	0.098	2.42195e-107
i14	shisa8b	5.8762e-80	2.76574	0.319	0.054	1.49197e-75
i14	dtnbp1b	6.40428e-77	1.94887	0.512	0.132	1.62605e-72
i14	CR392335.1	7.74837e-75	3.11527	0.286	0.047	1.96731e-70
i14	zeb2a	1.76058e-70	1.92646	0.774	0.391	4.4701e-66
i14	pcdh9	2.57973e-64	1.85734	0.738	0.332	6.54994e-60
i14	SAMD5	1.84905e-59	2.18778	0.422	0.115	4.69473e-55
i14	cdh6	9.18309e-58	1.92619	0.402	0.106	2.33159e-53
i14	si:ch211-285f17.1	5.14492e-54	2.00825	0.355	0.09	1.3063e-49
i14	PTPRD	5.63934e-53	2.12665	0.382	0.105	1.43183e-48
i14	hcn4	1.02983e-52	2.17668	0.339	0.084	2.61473e-48
i14	brinp3a.1	1.5893e-52	1.88511	0.415	0.118	4.03524e-48
i14	pbx3a	9.95164e-51	1.76584	0.359	0.092	2.52672e-46
i14	ndnf	4.04469e-50	2.31681	0.306	0.072	1.02695e-45
i14	rap1gap2b	1.18054e-48	1.82735	0.405	0.121	2.99739e-44
i14	gjd2b	2.48623e-44	2.09589	0.272	0.064	6.31253e-40
i14	adam19a	6.07412e-44	2.23264	0.256	0.058	1.54222e-39
i14	spock3	1.08937e-41	2.32274	0.615	0.354	2.7659e-37
i14	slco3a1	1.6996e-39	2.04484	0.286	0.076	4.31527e-35
i14	sox5	3.01455e-36	2.11102	0.392	0.148	7.65394e-32
i14	vwc2l	2.67871e-34	1.7685	0.282	0.081	6.80125e-30
i14	nxn	4.08283e-34	1.91035	0.322	0.105	1.03663e-29
i14	bard1	1.26482e-33	1.82267	0.299	0.091	3.21139e-29
i14	fam20cb	1.3268e-33	2.80591	0.329	0.114	3.36874e-29
i14	gtdc1	3.21006e-32	2.02934	0.299	0.093	8.15034e-28
i15	rpp25b	0	5.27593	0.347	0.014	0
i15	foxp4	2.06605e-274	4.20482	0.976	0.244	5.24571e-270
i15	hs3st4	1.97539e-176	3.33658	0.99	0.497	5.01553e-172
i15	cdh22	6.38089e-152	2.76254	0.772	0.2	1.62011e-147
i15	esrrga	1.0705e-142	3.18797	0.65	0.145	2.718e-138
i15	brinp3a.1	5.9615e-138	2.80957	0.585	0.114	1.51362e-133
i15	clstn2	6.48444e-134	2.64862	0.983	0.612	1.6464e-129
i15	camkk1a	2.29997e-128	3.1323	0.541	0.106	5.83962e-124
i15	foxp2	3.3768e-120	2.27771	0.735	0.205	8.5737e-116
i15	znf536	9.4712e-118	2.14129	0.922	0.426	2.40474e-113
i15	sox2	6.47115e-116	2.91174	0.517	0.104	1.64302e-111
i15	msi2a	1.7761e-110	2.15067	0.789	0.26	4.50952e-106
i15	cntnap5b	6.73913e-86	2.2131	0.629	0.198	1.71106e-81
i15	scrt1b	2.2858e-84	3.10385	0.303	0.047	5.80366e-80
i15	unc5db	1.50898e-83	2.49528	0.619	0.194	3.83129e-79
i15	sdk2b	8.45785e-82	2.29071	0.626	0.199	2.14745e-77
i15	nxph2a	1.97088e-81	2.74266	0.34	0.06	5.00406e-77
i15	adgrv1	3.88821e-68	2.76167	0.33	0.066	9.87216e-64
i15	rab6ba	2.83201e-65	2.05218	0.602	0.215	7.19047e-61
i15	WSCD1	4.01342e-61	2.30113	0.371	0.088	1.01901e-56
i15	tox3	4.82164e-59	2.07097	0.514	0.165	1.22421e-54
i15	map7d1a	7.13662e-59	2.53722	0.262	0.048	1.81199e-54
i15	pex5la	8.28025e-59	2.74851	0.374	0.096	2.10235e-54
i15	FQ377603.1	2.93688e-50	1.99818	0.551	0.221	7.45674e-46
i15	ephb1	3.86124e-50	2.07374	0.565	0.229	9.80368e-46
i15	si:dkey-220k22.1	1.17482e-47	2.094	0.388	0.114	2.98286e-43
i15	utrn	8.07644e-43	1.95574	0.449	0.16	2.05061e-38
i15	cacng7a	1.41948e-36	2.02837	0.313	0.093	3.60406e-32
i15	pcp4l1	5.58692e-34	1.98862	0.33	0.109	1.41852e-29
i15	chsy3	5.03706e-31	2.15508	0.296	0.095	1.27891e-26
i16	tfap2b	1.68348e-59	2.2744	0.46	0.138	4.27435e-55
i16	chl1b	8.27453e-28	2.30166	0.33	0.126	2.1009e-23
i16	bcam	1.50476e-18	1.39984	0.275	0.113	3.82059e-14
i16	slc44a5a	8.36394e-17	1.63588	0.44	0.263	2.1236e-12
i16	cdh22	5.11266e-16	1.74583	0.385	0.211	1.2981e-11
i16	plxna1a	8.01839e-15	0.95221	0.704	0.544	2.03587e-10
i16	ppiaa	5.80626e-14	0.989451	0.674	0.529	1.47421e-09
i16	b3glcta	3.41301e-13	1.11932	0.368	0.206	8.66564e-09
i16	rpl29	1.37347e-12	0.918507	0.742	0.646	3.48723e-08
i16	FO704772.2	1.71964e-12	1.02637	0.619	0.484	4.36615e-08
i16	rpl6	1.37029e-11	0.839231	0.742	0.641	3.47918e-07
i16	rps6	1.60176e-11	0.803743	0.742	0.636	4.06688e-07
i16	dpp6a	2.44019e-11	0.914534	0.402	0.242	6.19563e-07
i16	tfap2a	2.13025e-10	1.32529	0.326	0.197	5.4087e-06
i16	bcl11ba	3.22709e-10	0.772702	0.629	0.484	8.19359e-06
i16	rpl3	3.84642e-10	0.867476	0.684	0.587	9.76605e-06
i16	rps18	2.91383e-09	0.779736	0.715	0.625	7.3982e-05
i16	frmpd3	2.56674e-07	0.812938	0.368	0.249	0.00651695
i16	agrn	3.37544e-07	1.02174	0.629	0.595	0.00857025
i16	thraa	3.84521e-07	1.14891	0.271	0.171	0.00976298
i16	tpt1	4.94496e-07	0.826981	0.564	0.48	0.0125553
i16	adamtsl3	1.08795e-06	1.09233	0.278	0.183	0.0276231
i16	grm8b	7.25139e-06	0.892414	0.485	0.394	0.184113
i16	rasd4	1.34625e-05	1.48714	0.302	0.219	0.341812
i16	cpne5a	1.7909e-05	0.950358	0.271	0.185	0.45471
i16	grin2db	0.00019053	0.747788	0.388	0.311	1
i16	tnr	0.000304669	0.818051	0.385	0.316	1
i16	BX942846.1	0.000385345	0.809254	0.251	0.174	1
i16	rpl22l1	0.000598029	0.795576	0.388	0.329	1
i16	robo1	0.00082789	0.791373	0.347	0.274	1
i17	CABZ01069436.1	3.71504e-275	4.51829	0.449	0.03	9.43249e-271
i17	mdga1	2.28883e-234	4.29562	0.862	0.181	5.81135e-230
i17	nxph2b	8.68923e-194	3.40265	0.678	0.112	2.2062e-189
i17	asic1b	2.86682e-168	3.73098	0.753	0.175	7.27886e-164
i17	opn4b	2.35534e-158	4.72404	0.251	0.016	5.98021e-154
i17	camkvl	1.31526e-156	4.05842	0.385	0.041	3.33944e-152
i17	ndnf	5.74112e-144	2.89972	0.481	0.068	1.45767e-139
i17	si:dkey-57c15.1	7.24007e-137	3.998	0.357	0.04	1.83825e-132
i17	hs6st1b	5.31632e-123	3.28388	0.541	0.105	1.34981e-118
i17	uncx	4.53067e-83	2.22194	0.749	0.297	1.15034e-78
i17	ebf3a	1.38136e-80	2.01253	0.696	0.25	3.50728e-76
i17	grin2ca	1.76227e-76	3.68507	0.297	0.048	4.47441e-72
i17	slc4a11	1.6637e-73	2.27503	0.509	0.138	4.22414e-69
i17	adarb2	5.51839e-73	1.88364	0.608	0.19	1.40112e-68
i17	thsd7bb	2.01542e-72	2.78995	0.325	0.06	5.11716e-68
i17	srrm4	5.61851e-66	2.0248	0.696	0.277	1.42654e-61
i17	lhx1a	1.18557e-65	1.86184	0.671	0.258	3.01017e-61
i17	tox3	5.14998e-62	2.08742	0.523	0.166	1.30758e-57
i17	magixb	1.39285e-61	2.94008	0.254	0.043	3.53645e-57
i17	foxp1b	1.53489e-61	2.8435	0.343	0.077	3.89708e-57
i17	nlgn4xa	9.69102e-58	1.91738	0.668	0.294	2.46055e-53
i17	si:ch211-216l23.1	3.25632e-55	2.32353	0.597	0.245	8.2678e-51
i17	nptx1l	3.66599e-55	2.15763	0.399	0.107	9.30796e-51
i17	ppp1r1b	8.31872e-44	2.03715	0.389	0.118	2.11212e-39
i17	esama	3.95145e-43	2.5867	0.382	0.122	1.00327e-38
i17	rnd3a	1.37037e-36	1.93092	0.516	0.234	3.47937e-32
i17	dock1	6.38485e-31	1.97805	0.385	0.15	1.62111e-26
i17	INSYN2A (1 of many).1	1.44827e-21	1.98219	0.251	0.09	3.67716e-17
i17	si:ch211-285f17.1	1.89e-21	1.90112	0.258	0.093	4.7987e-17
i17	pcdh15b	3.9449e-16	2.36649	0.314	0.157	1.00161e-11
i18	hsd11b2	1.81711e-235	4.9263	0.304	0.013	4.61364e-231
i18	tafa5b	1.05145e-216	4.09355	0.553	0.058	2.66964e-212
i18	irx1a	5.05427e-176	3.50371	0.502	0.057	1.28328e-171
i18	htr4	1.21875e-132	3.53709	0.364	0.039	3.0944e-128
i18	gli3	6.97119e-117	2.44254	0.751	0.197	1.76998e-112
i18	dmbx1a	2.38302e-116	2.88729	0.462	0.071	6.05048e-112
i18	ppp1r1c	9.02312e-113	3.62844	0.372	0.048	2.29097e-108
i18	calcr	9.69568e-99	2.50827	0.731	0.227	2.46173e-94
i18	fgf11a	2.02279e-92	2.97623	0.486	0.097	5.13587e-88
i18	pcdh1b	1.11282e-82	2.18129	0.937	0.514	2.82544e-78
i18	CR381531.2	1.72249e-82	2.57285	0.569	0.147	4.3734e-78
i18	irx2a	3.72417e-77	3.25201	0.292	0.042	9.45568e-73
i18	olfm2a	2.58858e-73	2.1523	0.858	0.461	6.57242e-69
i18	trhde.2.1	5.39385e-70	3.09093	0.494	0.131	1.3695e-65
i18	ptprk	9.15194e-70	2.03751	0.482	0.113	2.32368e-65
i18	edil3a	1.05676e-69	1.96246	0.929	0.599	2.68311e-65
i18	trhde.2	1.08866e-65	2.90121	0.545	0.173	2.76412e-61
i18	CABZ01050944.1	3.07372e-62	2.1069	0.621	0.203	7.80419e-58
i18	si:ch211-216b21.2	6.41528e-59	2.40645	0.411	0.1	1.62884e-54
i18	cadm2b	1.41417e-54	2.14516	0.565	0.195	3.59057e-50
i18	ctnnal1	1.3074e-48	3.25625	0.261	0.052	3.31949e-44
i18	vwc2l	4.93681e-48	2.30561	0.336	0.08	1.25346e-43
i18	rxraa	3.60396e-47	2.34468	0.613	0.268	9.15046e-43
i18	nfic	1.30663e-44	2.52283	0.372	0.103	3.31752e-40
i18	bard1	5.76132e-44	2.10988	0.348	0.091	1.4628e-39
i18	satb1b	1.97221e-40	2.58494	0.549	0.237	5.00745e-36
i18	grin3ba	3.26343e-30	2.13897	0.265	0.073	8.28584e-26
i18	caln1	2.70009e-28	1.82086	0.356	0.126	6.85554e-24
i18	grid1a	1.17526e-24	2.19936	0.486	0.247	2.98398e-20
i18	unm-sa1614	4.29835e-21	1.81871	0.277	0.1	1.09135e-16
i19	eef1a1l1	5.53423e-90	1.99819	0.964	0.726	1.40514e-85
i19	ybx1	9.64009e-78	2.10965	0.876	0.507	2.44762e-73
i19	hnrnpabb	6.35782e-77	2.24096	0.723	0.257	1.61425e-72
i19	hsp90b1	3.40184e-74	2.32684	0.534	0.135	8.63728e-70
i19	tubb4b	4.89346e-74	1.98959	0.839	0.429	1.24245e-69
i19	gjd2b	3.01151e-71	2.83776	0.349	0.063	7.64623e-67
i19	ppp1r14ba	3.25299e-71	2.57875	0.414	0.086	8.25934e-67
i19	si:dkey-56m19.5	4.83973e-70	2.14986	0.486	0.115	1.22881e-65
i19	actb1	2.32628e-69	2.0004	0.815	0.376	5.90641e-65
i19	hnrnpa0b	3.03665e-69	1.94781	0.819	0.421	7.71005e-65
i19	hnrnpa0l.1	2.20924e-68	1.91949	0.819	0.453	5.60925e-64
i19	cct5	7.47994e-65	2.14273	0.546	0.156	1.89916e-60
i19	col14a1a	9.10327e-57	1.97085	0.582	0.194	2.31132e-52
i19	pbx3a	1.59124e-53	2.02762	0.39	0.093	4.04016e-49
i19	dnajb1b	1.31612e-52	2.1359	0.582	0.213	3.34162e-48
i19	cct7	1.40982e-52	1.93076	0.514	0.159	3.57955e-48
i19	calr	5.37418e-50	2.08982	0.522	0.176	1.3645e-45
i19	cct3	3.63414e-48	2.04317	0.402	0.109	9.22708e-44
i19	slc25a55a	3.68153e-47	2.05927	0.369	0.094	9.3474e-43
i19	h2afva	7.32092e-47	1.9121	0.466	0.146	1.85878e-42
i19	hsp70.3	8.41642e-47	2.19511	0.807	0.473	2.13693e-42
i19	cnrip1a	4.65817e-44	2.05548	0.365	0.097	1.18271e-39
i19	UBB	5.09446e-44	2.24432	0.526	0.191	1.29348e-39
i19	pdia3	5.27518e-42	2.08984	0.313	0.076	1.33937e-37
i19	ilf2	6.9658e-41	1.9615	0.357	0.098	1.76862e-36
i19	snrpe	7.49076e-41	1.90874	0.373	0.106	1.9019e-36
i19	gap43	4.50236e-38	2.11901	0.301	0.076	1.14315e-33
i19	CABZ01113373.1	2.27656e-35	2.03078	0.321	0.091	5.78018e-31
i19	tmsb	1.22758e-30	2.14707	0.285	0.08	3.11682e-26
i19	npm1a	1.68409e-30	1.96455	0.273	0.075	4.27592e-26
i20	hs6st3b	0	4.55178	0.599	0.04	0
i20	prox1a	7.35114e-307	4.3182	0.492	0.028	1.86645e-302
i20	tgfa	1.0101e-236	4.22854	0.43	0.028	2.56465e-232
i20	hs6st1a	3.32016e-168	3.74258	0.917	0.294	8.42989e-164
i20	prox3	1.1091e-167	4.0734	0.347	0.026	2.81601e-163
i20	chrna2b	5.32204e-113	3.40149	0.335	0.037	1.35127e-108
i20	nfia	1.13562e-101	2.06703	0.897	0.348	2.88333e-97
i20	fndc5b	6.38673e-96	2.95022	0.558	0.123	1.62159e-91
i20	irx1a	4.48259e-94	2.96557	0.393	0.06	1.13813e-89
i20	pdlim5a	1.90648e-91	4.02238	0.335	0.047	4.84055e-87
i20	stxbp1b	2.16252e-87	2.72394	0.434	0.079	5.49064e-83
i20	rxfp2a	4.68161e-87	3.33807	0.496	0.109	1.18866e-82
i20	znf536	6.27382e-82	1.9876	0.897	0.429	1.59292e-77
i20	slc4a11	1.13542e-76	2.44886	0.545	0.138	2.88282e-72
i20	ptprk	3.23742e-74	2.25426	0.492	0.113	8.21981e-70
i20	cxcl14	3.11977e-71	2.46468	0.798	0.33	7.9211e-67
i20	grin2ca	1.22148e-68	3.61329	0.302	0.049	3.10133e-64
i20	large2	1.30185e-61	2.12097	0.587	0.186	3.30539e-57
i20	plxnb1a	1.74727e-60	2.78894	0.298	0.052	4.43631e-56
i20	anos1a	2.151e-56	2.16892	0.492	0.139	5.46138e-52
i20	plxna2	1.05875e-53	2.33011	0.707	0.353	2.68817e-49
i20	nxn	5.67689e-49	2.08933	0.401	0.104	1.44136e-44
i20	whrnb	5.25388e-45	2.41136	0.393	0.111	1.33396e-40
i20	sox2	8.57433e-41	2.01278	0.38	0.109	2.17702e-36
i20	tjp2a	7.17348e-40	2.31292	0.388	0.119	1.82135e-35
i20	megf11	5.12893e-37	2.57391	0.298	0.077	1.30223e-32
i20	caln2	1.67045e-35	2.03901	0.264	0.062	4.24128e-31
i20	rbfox3b	7.25363e-34	2.13442	0.442	0.169	1.8417e-29
i20	nfic	2.29304e-30	2.02774	0.331	0.104	5.82203e-26
i20	id1	1.1992e-29	2.19708	0.372	0.131	3.04476e-25
i21	vav3b	0	4.11671	0.863	0.105	0
i21	BX927333.1	3.70154e-186	3.17147	0.971	0.261	9.39822e-182
i21	ca4a	2.06888e-174	4.56948	0.308	0.019	5.2529e-170
i21	calb2a	4.26905e-169	2.97375	0.771	0.146	1.08391e-164
i21	gfra4a	2.14704e-167	3.24037	0.992	0.37	5.45134e-163
i21	BEND4	4.01622e-165	3.60854	0.412	0.038	1.01972e-160
i21	tshz1	1.89622e-149	3.05523	0.946	0.363	4.8145e-145
i21	chrna6	8.1452e-135	2.71324	0.554	0.084	2.06807e-130
i21	pnoca	7.0988e-133	3.22544	0.383	0.041	1.80239e-128
i21	mllt3	1.90715e-117	2.86897	0.629	0.13	4.84225e-113
i21	doc2b	1.30298e-107	2.62571	0.588	0.119	3.30827e-103
i21	luzp2	2.08746e-102	2.25176	0.958	0.531	5.30007e-98
i21	edil3a	4.66761e-100	1.97449	0.983	0.598	1.18511e-95
i21	mstnb	2.37124e-99	3.41201	0.254	0.024	6.02059e-95
i21	lmo4b	9.51857e-96	2.4192	0.767	0.254	2.41676e-91
i21	dok6	7.6683e-95	2.63764	0.521	0.105	1.94698e-90
i21	tfap2b	1.07941e-92	2.2762	0.6	0.137	2.74061e-88
i21	bcam	3.25847e-86	2.71779	0.512	0.108	8.27324e-82
i21	ntng1a	1.94869e-85	2.1506	0.588	0.137	4.94773e-81
i21	KCNB2	2.20272e-77	2.48484	0.537	0.135	5.59272e-73
i21	znf804a	9.14472e-77	1.93938	0.754	0.261	2.32184e-72
i21	neto1l	5.74558e-76	1.90646	0.683	0.205	1.4588e-71
i21	kirrel3l	3.71452e-75	2.0607	0.704	0.238	9.43115e-71
i21	crhr1	9.01425e-74	1.87245	0.758	0.26	2.28872e-69
i21	tfap2a	1.17149e-68	2.06815	0.621	0.191	2.97441e-64
i21	st6galnac5a	8.17022e-49	2.26356	0.362	0.087	2.07442e-44
i21	frmd5	6.99373e-46	2.17644	0.3	0.064	1.77571e-41
i21	tkta	1.42401e-42	1.93654	0.408	0.118	3.61555e-38
i21	gdpd5b	4.39198e-38	1.98073	0.308	0.076	1.11512e-33
i21	kcnj5	1.53249e-25	1.91522	0.254	0.074	3.891e-21
i22	FP236542.1	0	6.51209	0.473	0.008	0
i22	ftr82	0	5.43391	0.288	0.006	0
i22	unc13ba	1.29836e-297	4.68145	0.509	0.03	3.29653e-293
i22	cdh23	6.16592e-251	3.31218	0.765	0.09	1.56553e-246
i22	zgc:110182	8.68538e-248	5.63157	0.257	0.007	2.20522e-243
i22	klf2a	4.54263e-239	6.14431	0.27	0.009	1.15337e-234
i22	FP236331.1	6.58293e-232	4.21116	0.442	0.029	1.6714e-227
i22	cbln1	9.08976e-222	4.73637	0.327	0.015	2.30789e-217
i22	tacr1a	1.13467e-218	4.22569	0.42	0.028	2.88093e-214
i22	cdh23.1	2.17951e-203	3.52256	0.606	0.067	5.53378e-199
i22	ndnf	9.83923e-186	3.32929	0.588	0.068	2.49818e-181
i22	pth1ra	7.43177e-151	4.20436	0.376	0.034	1.88693e-146
i22	spon1a	1.68536e-146	3.25236	0.642	0.109	4.27912e-142
i22	uncx	3.07588e-114	2.59715	0.876	0.297	7.80967e-110
i22	casz1	3.86971e-114	3.21867	0.305	0.028	9.82519e-110
i22	znf503	2.7205e-109	3.22001	0.5	0.084	6.90736e-105
i22	nxph2b	8.67426e-104	2.58719	0.588	0.117	2.2024e-99
i22	cntfr	4.39481e-103	2.69808	0.841	0.297	1.11584e-98
i22	thsd7bb	1.57085e-84	2.76644	0.385	0.06	3.98839e-80
i22	adcy2b	4.86548e-80	2.7413	0.394	0.066	1.23534e-75
i22	zgc:162928	7.56784e-80	2.51361	0.624	0.17	1.92147e-75
i22	glra4a	5.58283e-77	2.57388	0.46	0.092	1.41748e-72
i22	shisa9a	1.24972e-72	2.67879	0.487	0.11	3.17305e-68
i22	ppp1r1b	3.61393e-65	2.5285	0.482	0.118	9.17576e-61
i22	rasd1	4.43492e-63	3.64524	0.261	0.037	1.12603e-58
i22	nptx1l	1.443e-60	2.37732	0.451	0.107	3.66377e-56
i22	slitrk6	8.09855e-53	2.68436	0.323	0.065	2.05622e-48
i22	crhr2	3.77744e-48	2.73404	0.341	0.077	9.59093e-44
i22	coro2bb	1.0642e-47	2.74138	0.261	0.047	2.702e-43
i22	jam3b	1.21868e-45	2.34667	0.305	0.065	3.09424e-41
i23	foxp4	5.0577e-125	2.54504	0.872	0.251	1.28415e-120
i23	stc1	2.58173e-106	3.70451	0.292	0.028	6.55502e-102
i23	otofa	7.62084e-74	2.61351	0.429	0.084	1.93493e-69
i23	kcnd2	5.06418e-73	1.97592	0.854	0.364	1.28579e-68
i23	tmeff2b	8.35733e-73	2.49383	0.624	0.185	2.12193e-68
i23	dachc	1.63671e-64	3.36269	0.319	0.055	4.15561e-60
i23	zeb2b	8.40106e-58	1.73453	0.832	0.402	2.13303e-53
i23	zfpm1	2.61341e-54	2.60489	0.438	0.114	6.63545e-50
i23	cadps2	4.28598e-54	2.41435	0.531	0.167	1.08821e-49
i23	b3glcta	1.64472e-51	2.06328	0.588	0.202	4.17593e-47
i23	si:ch73-233f7.1	8.22619e-47	2.19558	0.429	0.119	2.08863e-42
i23	foxp2	3.197e-46	2.29413	0.553	0.212	8.11719e-42
i23	shisal1b	1.06078e-45	2.76436	0.27	0.052	2.69331e-41
i23	tfap2b	3.27766e-41	1.73376	0.46	0.14	8.32198e-37
i23	brinp3a.1	3.31103e-41	2.70549	0.403	0.121	8.4067e-37
i23	PTPRD	9.97041e-38	2.21981	0.372	0.107	2.53149e-33
i23	asic1c	8.1131e-37	2.18841	0.35	0.097	2.05992e-32
i23	adcy2a	1.03726e-34	2.16194	0.265	0.061	2.63361e-30
i23	mab21l2	6.41038e-31	2.09476	0.296	0.081	1.6276e-26
i23	ptprub	7.43552e-30	1.71782	0.717	0.44	1.88788e-25
i23	AL929217.1	4.42454e-29	2.06984	0.358	0.119	1.12339e-24
i23	shisa9a	1.3101e-27	1.79103	0.345	0.113	3.32635e-23
i23	kctd15a	4.72689e-26	1.74508	0.292	0.087	1.20016e-21
i23	sgcd	1.61567e-24	1.78793	0.549	0.283	4.10218e-20
i23	dacha	2.29105e-19	2.88611	0.376	0.182	5.81697e-15
i23	pth2r	6.0537e-19	1.88168	0.261	0.09	1.53703e-14
i23	pitpnm3	1.69372e-17	1.8729	0.283	0.109	4.30036e-13
i23	dachd	1.86853e-16	1.86874	0.491	0.282	4.7442e-12
i23	si:dkey-238f9.1	6.43254e-14	1.84329	0.327	0.162	1.63322e-09
i23	meis1b	4.50981e-11	1.68585	0.345	0.192	1.14504e-06
i24	gfra1a	0	5.02368	0.887	0.088	0
i24	nr6a1b	0	5.90253	0.495	0.023	0
i24	si:dkey-85n7.6	2.49599e-229	4.40185	0.437	0.028	6.33731e-225
i24	spon1b	1.28066e-160	3.55617	0.775	0.154	3.25158e-156
i24	dacha	6.82042e-135	3.2223	0.757	0.175	1.73171e-130
i24	sept9b	5.05987e-124	4.15772	0.32	0.029	1.2847e-119
i24	zmat4a	3.47207e-113	3.25351	0.806	0.259	8.8156e-109
i24	kcnj5	1.58817e-104	3.10249	0.455	0.07	4.03238e-100
i24	mstnb	3.74355e-102	3.61872	0.266	0.024	9.50487e-98
i24	efhd2	2.05175e-99	3.03932	0.68	0.183	5.2094e-95
i24	si:dkey-215k6.1	9.46144e-99	3.10069	0.518	0.098	2.40226e-94
i24	FP236331.1	1.9454e-95	3.83019	0.297	0.032	4.93938e-91
i24	ppfibp2b	8.37847e-86	3.03866	0.347	0.048	2.12729e-81
i24	epha3	1.4133e-85	2.60742	0.68	0.196	3.58838e-81
i24	myo9aa	1.54335e-80	3.02733	0.527	0.122	3.91858e-76
i24	nptnb	4.69708e-76	2.7183	0.743	0.311	1.19259e-71
i24	rxfp2a	1.02825e-75	2.60191	0.5	0.11	2.61073e-71
i24	pvalb6	2.46387e-69	2.26881	0.581	0.163	6.25578e-65
i24	kirrel3l	4.39438e-65	2.38063	0.671	0.239	1.11573e-60
i24	tmeff2b	1.74016e-60	2.6222	0.581	0.186	4.41826e-56
i24	rbms3	4.79801e-55	2.43127	0.725	0.347	1.21822e-50
i24	whrnb	9.20608e-54	2.48538	0.437	0.111	2.33742e-49
i24	inpp4b	1.22175e-48	2.31815	0.523	0.175	3.10202e-44
i24	prex1	1.80144e-48	2.64106	0.293	0.057	4.57385e-44
i24	dok6	4.44975e-45	2.78412	0.396	0.108	1.12979e-40
i24	pth2r	2.20258e-42	2.41905	0.356	0.088	5.59236e-38
i24	hs3st1l2	5.69206e-41	2.57801	0.333	0.083	1.44521e-36
i24	ndnfl	1.17175e-36	2.42109	0.257	0.055	2.97506e-32
i24	efr3bb	1.07466e-28	2.2863	0.261	0.069	2.72857e-24
i24	si:ch211-183d21.3	1.35889e-21	2.35678	0.284	0.097	3.45022e-17
i25	mafaa	1.05575e-111	4.39698	0.281	0.023	2.68054e-107
i25	lrp1ba.1	6.02797e-96	3.03092	0.476	0.08	1.5305e-91
i25	satb1b	4.64451e-90	2.79552	0.767	0.234	1.17924e-85
i25	spon1b	5.49758e-64	2.78452	0.567	0.159	1.39583e-59
i25	ptprt.1	5.95631e-60	2.49128	0.662	0.23	1.51231e-55
i25	znf536	4.54642e-58	1.54335	0.876	0.43	1.15434e-53
i25	htr4	2.46618e-52	2.90751	0.262	0.042	6.26162e-48
i25	nfixa	1.84211e-50	1.46305	0.767	0.308	4.67712e-46
i25	doc2b	2.7201e-42	2.32774	0.429	0.123	6.90633e-38
i25	ptprt	9.17191e-41	2.64845	0.29	0.062	2.32875e-36
i25	plch2a	1.32635e-37	2.89987	0.443	0.149	3.36759e-33
i25	lrrtm2	1.67581e-36	1.81083	0.5	0.176	4.25487e-32
i25	znf804a	1.53529e-34	1.5748	0.619	0.265	3.89811e-30
i25	mef2aa	8.92754e-33	3.20825	0.543	0.273	2.2667e-28
i25	rasal2	8.39994e-25	1.75224	0.343	0.115	2.13275e-20
i25	si:dkey-22o22.2	1.05565e-21	1.78961	0.514	0.269	2.68031e-17
i25	caln1	1.6914e-19	1.82798	0.333	0.127	4.29447e-15
i25	cdh13	1.7984e-19	1.5863	0.571	0.346	4.56614e-15
i25	frem2a	2.6152e-18	1.71052	0.329	0.131	6.64e-14
i25	whrnb	2.17966e-17	1.44134	0.305	0.114	5.53416e-13
i25	ctnna1	5.75266e-17	1.67239	0.271	0.097	1.4606e-12
i25	etv5a	2.88489e-15	1.63522	0.39	0.19	7.32473e-11
i25	tent5ba	4.69805e-15	2.08262	0.257	0.098	1.19283e-10
i25	b4galnt4b	5.32009e-14	1.63088	0.314	0.136	1.35077e-09
i25	syt6a	7.7395e-14	1.49653	0.305	0.132	1.96506e-09
i25	whrna	1.89024e-12	1.83836	0.31	0.151	4.79932e-08
i25	CR381531.2	1.50315e-11	1.70805	0.31	0.154	3.8165e-07
i25	TAFA3	6.1851e-11	1.44469	0.371	0.2	1.5704e-06
i25	anos1a	4.09827e-08	1.58371	0.267	0.145	0.00104055
i25	tshz1	1.04745e-07	1.50012	0.49	0.374	0.00265949
i26	chodl	0	4.52247	0.622	0.03	0
i26	tmtopsb	8.67632e-230	4.24423	0.582	0.049	2.20292e-225
i26	wu:fj39g12	3.01312e-227	4.85057	0.383	0.019	7.6503e-223
i26	npy	1.72898e-213	6.66825	0.532	0.046	4.38989e-209
i26	GRIK2	2.636e-103	2.67832	0.98	0.557	6.6928e-99
i26	si:ch73-22o12.1	2.67469e-101	2.92721	0.622	0.126	6.79103e-97
i26	rasd1	1.77042e-78	3.69505	0.303	0.037	4.49508e-74
i26	grm2a	4.63448e-73	3.53856	0.254	0.028	1.1767e-68
i26	galnt18b	8.4541e-67	2.35592	0.726	0.263	2.14649e-62
i26	otofa	9.78873e-61	2.49327	0.418	0.085	2.48536e-56
i26	chrm2a	1.68141e-60	1.73701	0.771	0.27	4.26909e-56
i26	chrna6	4.18034e-58	2.27364	0.423	0.088	1.06139e-53
i26	doc2d	2.91172e-55	1.9799	0.786	0.352	7.39286e-51
i26	mef2cb	7.9932e-51	2.12455	0.642	0.224	2.02947e-46
i26	mfge8b	6.42658e-50	2.04742	0.493	0.132	1.63171e-45
i26	tent5d	1.33772e-48	2.5792	0.408	0.098	3.39648e-44
i26	sox5	3.94363e-48	1.84534	0.522	0.148	1.00129e-43
i26	shisa9a	5.54011e-47	2.17945	0.438	0.112	1.40663e-42
i26	anos1a	5.84051e-41	1.78923	0.478	0.141	1.48291e-36
i26	kcnd1	2.67639e-39	1.83313	0.502	0.16	6.79536e-35
i26	nr3c2	9.43652e-39	2.1199	0.408	0.116	2.39593e-34
i26	TAFA3	1.80158e-37	1.84127	0.542	0.197	4.57422e-33
i26	plppr5b	1.01164e-36	1.96173	0.428	0.127	2.56854e-32
i26	neto2b	2.12642e-36	2.19605	0.368	0.101	5.39897e-32
i26	srrm4	5.48694e-34	1.87363	0.622	0.282	1.39313e-29
i26	mpped1	1.81089e-27	1.78374	0.303	0.084	4.59786e-23
i26	grm3	9.24928e-24	1.82726	0.358	0.124	2.34839e-19
i26	zgc:152904	2.79127e-20	1.95797	0.264	0.082	7.08704e-16
i26	cntn3a.2	5.13746e-18	1.80184	0.373	0.162	1.3044e-13
i26	abhd16a	1.23029e-16	1.89096	0.254	0.087	3.1237e-12
i27	slc8a1a	3.64772e-288	5.13644	0.442	0.018	9.26157e-284
i27	si:dkeyp-51b7.3	1.09434e-235	4.48484	0.602	0.047	2.77854e-231
i27	wnt4	3.03581e-182	4.28545	0.475	0.037	7.70791e-178
i27	pnoca	4.84502e-163	4.52159	0.47	0.041	1.23015e-158
i27	pcbp3	4.54847e-137	3.0179	0.801	0.156	1.15486e-132
i27	kcnab1a	4.79447e-133	4.06968	0.481	0.053	1.21732e-128
i27	pbx3a	7.62729e-129	3.4959	0.613	0.091	1.93657e-124
i27	slc1a7b	5.15927e-124	3.64066	0.646	0.11	1.30994e-119
i27	si:ch211-106h4.9	5.77016e-106	3.62414	0.436	0.054	1.46504e-101
i27	nrgna	9.85544e-104	4.12714	0.365	0.038	2.50229e-99
i27	kcnab2b	1.14211e-96	3.21859	0.497	0.075	2.89981e-92
i27	fhod3b	8.24806e-91	3.40445	0.431	0.061	2.09418e-86
i27	fam49a	2.01836e-87	3.56928	0.359	0.044	5.1246e-83
i27	meis1b	6.02595e-83	2.85204	0.696	0.187	1.52999e-78
i27	ptprub	3.17127e-82	2.60006	0.917	0.438	8.05186e-78
i27	tmem178	7.21421e-72	3.02339	0.376	0.057	1.83169e-67
i27	znf804a	1.43195e-71	2.40387	0.779	0.263	3.63572e-67
i27	cdh18a	1.51041e-70	2.70847	0.597	0.145	3.83493e-66
i27	glra4a	6.95144e-70	2.53383	0.486	0.093	1.76497e-65
i27	pou6f2	1.2792e-64	2.95878	0.343	0.051	3.24788e-60
i27	agbl1	4.33313e-63	3.25528	0.304	0.043	1.10018e-58
i27	glra3	1.19381e-56	3.20986	0.552	0.153	3.03109e-52
i27	plrdgb	4.50226e-54	2.61781	0.536	0.145	1.14312e-49
i27	si:dkey-52j6.3	2.8219e-50	2.76638	0.453	0.11	7.16481e-46
i27	rgs6	1.23162e-48	2.69868	0.464	0.12	3.12708e-44
i27	cabp2b	7.84299e-47	3.01699	0.254	0.039	1.99134e-42
i27	rbms1b	5.47292e-45	2.91201	0.331	0.067	1.38957e-40
i27	dlgap3	8.88206e-41	2.66163	0.293	0.057	2.25516e-36
i27	luzp1	2.34809e-40	2.39131	0.47	0.142	5.9618e-36
i27	cabp1b	7.71988e-38	2.43226	0.475	0.147	1.96008e-33
i28	man2a1	3.44989e-244	5.28178	0.439	0.021	8.75926e-240
i28	prox1a	1.26112e-166	3.99498	0.434	0.032	3.20199e-162
i28	esrrga	7.3294e-144	2.99594	0.827	0.147	1.86093e-139
i28	epha4b	2.19475e-138	3.71253	0.809	0.161	5.57247e-134
i28	si:ch211-285f17.1	5.00202e-135	3.7988	0.624	0.089	1.27001e-130
i28	ecel1	6.55361e-134	4.37351	0.283	0.016	1.66396e-129
i28	pvalb6	3.13507e-119	2.81266	0.786	0.162	7.95994e-115
i28	slc1a7b	8.22694e-107	3.07587	0.63	0.111	2.08882e-102
i28	zeb2b	4.05062e-90	2.6045	0.942	0.402	1.02845e-85
i28	klhl4	1.70671e-89	2.73251	0.723	0.175	4.33334e-85
i28	ebf3a.1	1.58338e-85	2.29527	0.988	0.517	4.0202e-81
i28	chrna2b	2.2839e-76	2.77771	0.329	0.039	5.79882e-72
i28	kcnab1a	2.22067e-73	2.98559	0.382	0.055	5.63828e-69
i28	TMEM132C	6.47109e-73	2.33211	0.908	0.385	1.64301e-68
i28	rbfox3a	2.90375e-68	2.23574	1	0.751	7.37263e-64
i28	nck2b	2.35208e-64	2.93467	0.486	0.102	5.97192e-60
i28	rxraa	3.20855e-61	2.44268	0.74	0.268	8.14651e-57
i28	drd3	7.91095e-59	3.44895	0.272	0.035	2.00859e-54
i28	tjap1	9.05225e-57	2.91584	0.416	0.083	2.29837e-52
i28	il15	1.12895e-56	3.14094	0.324	0.051	2.86641e-52
i28	grm6a	2.9678e-51	2.69477	0.416	0.089	7.53524e-47
i28	adam12	8.13806e-47	2.87843	0.364	0.074	2.06625e-42
i28	shisa9b	6.13793e-40	2.11041	0.451	0.122	1.55842e-35
i28	nxn	6.69436e-39	2.40964	0.41	0.106	1.6997e-34
i28	dock4b	1.16186e-38	2.23762	0.555	0.197	2.94996e-34
i28	gucy1a1	3.48559e-38	3.03352	0.272	0.051	8.84992e-34
i28	si:dkey-164f24.2	4.45765e-37	2.7865	0.289	0.058	1.1318e-32
i28	caln2	4.45835e-33	2.58841	0.289	0.063	1.13197e-28
i28	nxph2a	3.40474e-28	2.34371	0.272	0.064	8.64464e-24
i28	mtnr1bb	1.32641e-25	2.08516	0.324	0.091	3.36775e-21
i29	tacr3a	0	6.12185	0.318	0.005	0
i29	tmtopsb	6.04552e-135	3.6398	0.516	0.052	1.53496e-130
i29	npb	7.00108e-117	4.01457	0.408	0.037	1.77757e-112
i29	tfap2b	8.05003e-105	3.09661	0.72	0.138	2.0439e-100
i29	ngfra	6.54015e-94	3.95306	0.306	0.026	1.66054e-89
i29	esrrga	1.01288e-84	2.57816	0.701	0.15	2.5717e-80
i29	b3glcta	5.07981e-81	2.87313	0.752	0.202	1.28976e-76
i29	dpp6a	4.16747e-74	2.63912	0.783	0.238	1.05812e-69
i29	lrrc4cb	1.0781e-71	2.54026	0.79	0.246	2.73729e-67
i29	htr2cl1	2.02411e-71	2.86349	0.484	0.083	5.13921e-67
i29	SGCZ	3.51296e-68	2.59124	0.752	0.221	8.91942e-64
i29	thsd7bb	4.65741e-65	2.77679	0.401	0.062	1.18252e-60
i29	kcnd3	1.10607e-61	2.27434	0.898	0.389	2.80832e-57
i29	kcnh3	5.1928e-61	2.63464	0.656	0.179	1.31845e-56
i29	penkb	1.71964e-58	2.99099	0.42	0.076	4.36617e-54
i29	raly	2.51896e-57	2.1896	0.834	0.319	6.39564e-53
i29	ptprfb	2.07157e-55	2.26788	0.93	0.546	5.25972e-51
i29	cdh18a	2.54492e-54	2.49631	0.567	0.146	6.46156e-50
i29	oprl1	2.79082e-52	2.5927	0.51	0.119	7.08589e-48
i29	man1a1	4.31113e-51	2.32039	0.624	0.185	1.09459e-46
i29	sipa1l2	1.17588e-48	2.55155	0.452	0.099	2.98557e-44
i29	nxph2a	2.29997e-45	2.79203	0.344	0.063	5.83963e-41
i29	adcyap1r1a	9.41764e-43	2.22081	0.637	0.223	2.39114e-38
i29	rxfp2b	7.45562e-41	2.66011	0.268	0.043	1.89298e-36
i29	jam3b	1.84701e-40	2.45976	0.338	0.066	4.68956e-36
i29	vgf	7.66293e-32	2.28479	0.554	0.209	1.94562e-27
i29	si:dkey-175g6.2	2.53952e-28	2.14941	0.529	0.203	6.44784e-24
i29	cables2b	7.62307e-25	2.33022	0.401	0.134	1.9355e-20
i29	nell2a	8.06359e-25	2.32863	0.318	0.087	2.04735e-20
i29	CABZ01044099.1	4.7005e-23	2.19835	0.255	0.061	1.19346e-18
i30	sall3a	0	6.52864	0.348	0.005	0
i30	cdh12a	1.03035e-193	4.40776	0.695	0.065	2.61605e-189
i30	chrna6	4.09182e-98	3.49824	0.589	0.088	1.03891e-93
i30	pbx1a	1.67454e-95	3.7402	0.993	0.474	4.25167e-91
i30	pex5la	3.88058e-89	3.27808	0.596	0.097	9.85279e-85
i30	wls	1.06342e-88	4.00908	0.277	0.02	2.70003e-84
i30	cadm1a	1.72911e-84	3.51078	0.95	0.415	4.3902e-80
i30	msi2a	3.83703e-79	2.71009	0.865	0.266	9.74221e-75
i30	gulp1b	4.67375e-79	2.99353	0.759	0.18	1.18666e-74
i30	ntm	6.22123e-78	3.18332	0.965	0.458	1.57957e-73
i30	cyth1a.1	1.60765e-74	3.3045	0.319	0.032	4.08181e-70
i30	tafa1a	1.15019e-69	2.67006	0.546	0.099	2.92033e-65
i30	tgfa	5.20649e-69	3.56463	0.312	0.033	1.32193e-64
i30	tead1b	1.91354e-68	2.70635	0.468	0.074	4.85849e-64
i30	pcdh7a	3.60978e-68	2.80052	0.801	0.254	9.16523e-64
i30	rbfox3b	1.35432e-65	3.2295	0.66	0.169	3.43862e-61
i30	camk1db	6.70516e-62	2.72714	0.631	0.155	1.70244e-57
i30	CT990561.1	4.06727e-53	2.3772	0.816	0.328	1.03268e-48
i30	utrn	1.0147e-50	2.63983	0.603	0.162	2.57632e-46
i30	samd10b	1.77805e-48	2.41131	0.709	0.237	4.51446e-44
i30	prox1a	1.38591e-44	2.636	0.262	0.035	3.51883e-40
i30	GRIK3	1.54445e-44	2.26828	0.66	0.216	3.92137e-40
i30	epha3	1.50606e-42	2.51893	0.617	0.201	3.82389e-38
i30	dock1	7.26939e-35	2.59388	0.504	0.151	1.8457e-30
i30	lmo4a	1.32769e-34	2.81054	0.27	0.047	3.371e-30
i30	nkd1	1.35013e-33	2.49523	0.496	0.155	3.42799e-29
i30	whrnb	5.34979e-33	2.33439	0.433	0.113	1.35831e-28
i30	syndig1l	2.42163e-27	2.24456	0.411	0.12	6.14851e-23
i30	INSYN2A (1 of many).1	1.85486e-26	2.24042	0.348	0.091	4.70949e-22
i30	nfic	1.10751e-25	2.41732	0.369	0.105	2.81197e-21
i31	chodl	0	6.21126	0.864	0.031	0
i31	ENSDARG00000108781	6.8068e-113	4.57964	0.28	0.014	1.72825e-108
i31	cdh24b	2.20085e-112	3.77597	0.912	0.213	5.58795e-108
i31	CR846082.1	2.8273e-99	3.71674	0.392	0.033	7.17853e-95
i31	ptprk	2.15173e-96	3.14165	0.696	0.115	5.46323e-92
i31	abcc13	1.14847e-86	4.46442	0.28	0.019	2.91596e-82
i31	bcl11ba	1.58609e-68	2.94426	0.968	0.483	4.02708e-64
i31	sema5a	6.95641e-68	2.80558	0.696	0.159	1.76623e-63
i31	lhx1a	1.06174e-60	2.29094	0.84	0.262	2.69576e-56
i31	pcdh11.1	3.94621e-60	2.19142	0.96	0.418	1.00194e-55
i31	gfra2a	1.0334e-55	2.63003	0.776	0.252	2.62381e-51
i31	pcdh11	5.65174e-55	2.33483	0.872	0.352	1.43498e-50
i31	sntg1	5.75127e-55	3.52195	0.384	0.057	1.46025e-50
i31	foxp2	3.42971e-53	2.43437	0.728	0.213	8.70803e-49
i31	gramd1bb	3.34805e-51	2.90262	0.608	0.159	8.5007e-47
i31	KHDRBS3	3.91067e-48	2.48673	0.664	0.194	9.9292e-44
i31	mgat4c	5.17243e-44	2.15644	0.816	0.339	1.31328e-39
i31	sdc2	2.76524e-41	2.4758	0.512	0.126	7.02096e-37
i31	btbd11a	1.02324e-39	2.88959	0.432	0.094	2.59801e-35
i31	cyth3a	5.22673e-39	2.5477	0.576	0.172	1.32707e-34
i31	spon1a	1.61517e-38	2.2016	0.48	0.116	4.10092e-34
i31	nxph2b	1.43866e-37	2.3098	0.496	0.122	3.65276e-33
i31	foxp1b	1.13983e-32	2.28918	0.376	0.081	2.89403e-28
i31	cntn5	1.34638e-32	2.17271	0.576	0.191	3.41846e-28
i31	st6galnac5a	1.30234e-31	2.58057	0.384	0.09	3.30663e-27
i31	coro2bb	6.28142e-30	2.92073	0.272	0.049	1.59485e-25
i31	si:ch211-106a19.1	6.90421e-27	2.20698	0.512	0.171	1.75298e-22
i31	mpped1	1.08222e-23	2.2687	0.336	0.085	2.74775e-19
i31	prex1	4.33521e-23	2.41159	0.272	0.059	1.10071e-18
i31	nrxn1b	4.64411e-20	2.42126	0.256	0.06	1.17914e-15
i32	cdh6	2.04228e-169	4.45733	0.851	0.106	5.18536e-165
i32	abraa	3.92181e-138	4.81399	0.347	0.018	9.95748e-134
i32	pcbp3	1.41221e-135	3.67739	0.926	0.158	3.58561e-131
i32	si:dkey-112m2.1	1.8381e-117	3.84173	0.802	0.127	4.66694e-113
i32	slc8a1a	4.51859e-109	4.19766	0.339	0.022	1.14727e-104
i32	pde6gb	1.26164e-98	4.25564	0.347	0.026	3.20331e-94
i32	pcdh20.1	3.65272e-98	4.40488	0.289	0.018	9.27426e-94
i32	ephb6	5.36795e-91	3.81135	0.628	0.098	1.36292e-86
i32	TMEM132C	7.22837e-78	3.3567	0.967	0.387	1.83528e-73
i32	cdh10a	2.67828e-76	3.6951	0.455	0.058	6.80016e-72
i32	kcnab2b	4.79114e-67	3.02063	0.504	0.078	1.21647e-62
i32	mcu	3.46697e-66	3.34002	0.43	0.058	8.80263e-62
i32	pbx3a	6.04393e-65	2.9929	0.545	0.095	1.53455e-60
i32	unc5da	1.72461e-63	2.98446	0.983	0.503	4.37879e-59
i32	adcyap1r1a	1.07501e-55	2.80723	0.744	0.223	2.72944e-51
i32	cabp1b	1.4627e-55	2.76435	0.628	0.147	3.71379e-51
i32	ephb2a	3.23889e-51	3.20023	0.388	0.06	8.22353e-47
i32	kif13ba	1.94946e-50	2.89589	0.521	0.109	4.94967e-46
i32	cntn3b	3.47473e-47	2.60991	0.769	0.271	8.82234e-43
i32	kcnc3a	1.7003e-46	2.39557	0.909	0.491	4.31705e-42
i32	zmp:0000000619	3.87291e-45	2.51576	0.645	0.189	9.83331e-41
i32	plrdgb	1.83802e-39	2.42464	0.554	0.147	4.66675e-35
i32	sox5	9.44302e-39	2.48112	0.562	0.151	2.39758e-34
i32	fam49a	1.68945e-38	3.00536	0.298	0.046	4.28952e-34
i32	fam126a	4.15772e-36	2.7416	0.405	0.088	1.05564e-31
i32	mpp3b	1.11434e-35	3.32066	0.264	0.04	2.8293e-31
i32	rap1gap2b	1.89106e-35	2.81007	0.488	0.125	4.80139e-31
i32	wnt4	4.36661e-33	2.79318	0.264	0.041	1.10868e-28
i32	tmem229b	2.36533e-24	2.58896	0.256	0.05	6.00558e-20
i32	VSTM2A	5.62293e-19	2.3477	0.298	0.08	1.42766e-14
i33	lmod2b	5.98375e-223	5.51534	0.358	0.01	1.51927e-218
i33	arl3l1	9.25349e-179	5.93276	0.294	0.008	2.34946e-174
i33	cacna1fb	3.45073e-135	4.79702	0.321	0.014	8.76141e-131
i33	CABZ01113373.1	1.56335e-99	4.78384	0.651	0.091	3.96935e-95
i33	sema3ab	6.9659e-99	4.99021	0.275	0.014	1.76864e-94
i33	foxp4	2.64441e-93	3.49155	0.963	0.257	6.71415e-89
i33	pcbp3	1.39514e-84	2.74248	0.817	0.16	3.54227e-80
i33	rap1gap	2.43238e-81	3.2944	0.697	0.121	6.17581e-77
i33	ndnf	1.27806e-77	3.69653	0.541	0.074	3.245e-73
i33	dchs1a	7.76986e-73	4.12455	0.339	0.03	1.97277e-68
i33	fign	1.67339e-72	3.8348	0.569	0.088	4.24874e-68
i33	dtnbp1b	1.40693e-67	3.15959	0.679	0.137	3.57221e-63
i33	usp43b	4.38515e-67	4.01918	0.321	0.029	1.11339e-62
i33	adarb2	3.43297e-61	2.56447	0.789	0.195	8.71631e-57
i33	nup93	1.54819e-58	3.29481	0.56	0.105	3.93085e-54
i33	ca16b	1.07925e-52	2.95867	0.853	0.322	2.74021e-48
i33	stum	9.28918e-51	3.2894	0.321	0.038	2.35852e-46
i33	waslb	3.15348e-48	3.88584	0.394	0.062	8.00669e-44
i33	zfpm1	3.64756e-45	2.83311	0.541	0.116	9.26115e-41
i33	dpp6a	4.37584e-45	2.8038	0.752	0.241	1.11103e-40
i33	slc4a11	5.57972e-45	3.50703	0.578	0.143	1.41669e-40
i33	ptprga	1.09203e-42	4.31053	0.927	0.682	2.77266e-38
i33	cxxc4	3.61638e-40	2.90907	0.321	0.046	9.18199e-36
i33	kcnd2	1.61494e-39	2.90455	0.807	0.37	4.10033e-35
i33	foxp2	7.59038e-38	2.87814	0.651	0.215	1.9272e-33
i33	unc5b	6.32863e-36	3.05219	0.367	0.067	1.60684e-31
i33	sema3fa	2.41633e-31	2.73301	0.294	0.048	6.13507e-27
i33	tspan18b	8.37521e-31	2.5857	0.56	0.172	2.12647e-26
i33	ncs1b	1.13284e-25	3.6769	0.321	0.071	2.87627e-21
i33	pth2r	1.47244e-16	2.49937	0.312	0.091	3.73853e-12
